# Supplementary material for: Combining proteomics and transcriptome sequencing to identify active plant-cell-wall-degrading enzymes in a leaf beetle
Source: BMC Genomics. 2012 Nov 1;13:587. doi: 10.1186/1471-2164-13-587 (PMC3505185; doi:10.1186/1471-2164-13-587)
Supplement: Additional file 2 — Details of the protein identifications obtained from the proteomics approach after mass spectrometry analyses. For each analysis performed (LC-MS/MS or LC-MSE, searching either against a viridiplantae of the P. cochleariae database), data are presented in a separated spreadsheet. [file 1471-2164-13-587-S2.xls]

## Sheet: Plant DDA Mascot
	Supporting Information S1. Detailed identification Results of plant-derived proteins in Phaedon cochleariae gut contents (DDA Mascot).
	Band 1
	BAH03380.1		Chitinase	Brassica rapa subsp. Pekiniensis
	M/Z	expected MW	observed MW	Delta (ppm)	score	p-value	sequence	modifications
	603.59	1807.76	1807.75	-5.12	50	0.0063	R.AINGMECNGGNSGAVNAR.I	oxidation (M)
	603.592	1807.76	1807.76	-1.13	63	0.00035	R.AINGMECNGGNSGAVNAR.I	oxidation (M)
	696.001	2084.99	2084.98	-4.98	52	0.021	R.DSFINAANTFPNFANSVTR.R
	1043.51	2084.99	2085	4.45	45	0.13	R.DSFINAANTFPNFANSVTR.R
	Band 2
	no identification
	Band 3
	no identification
	Band 4
	ABC94638.2		basic glucanase		Brassica juncea
	M/Z	expected MW	observed MW	Delta (ppm)	score	p-value	sequence	modifications
	431.735	861.456	861.456	0.06	78	0.00012	K.VSTAIDTR.G
	647.357	1292.7	1292.7	1.26	52	0.028	R.TYVDNLIQTVK.S
	717.359	1432.69	1432.7	5.59	128	8.6e-10	R.IASSQAEADTWVR.N
	735.368	1468.72	1468.72	2.27	22	31	K.FFGMFLPNQQPK.Y	oxidation (M)
	506.6	1516.79	1516.78	-6.23	43	0.3	R.LYDPNQEVLSALR.G
	759.403	1516.79	1516.79	2.19	87	1.1e-05	R.LYDPNQEVLSALR.G
	759.407	1516.79	1516.8	7.59	49	0.066	R.LYDPNQEVLSALR.G
	874.915	1747.84	1747.81	-13.07	98	5.5e-07	R.YISVGNEVQPSDPTSR.L
	583.615	1747.84	1747.82	-7.62	24	17	R.YISVGNEVQPSDPTSR.L
	874.928	1747.84	1747.84	2.15	60	0.0047	R.YISVGNEVQPSDPTSR.L
	874.929	1747.84	1747.84	3.41	22	25	R.YISVGNEVQPSDPTSR.L
	892.442	1782.86	1782.87	6.91	42	0.24	R.GISGFPPSSGTFTPEFR.N
	764.035	2289.09	2289.08	-3.31	67	0.00075	R.LDYALFTSPSTVVNDGSNAYR.N
	1145.56	2289.09	2289.1	4.94	60	0.0038	R.LDYALFTSPSTVVNDGSNAYR.N
	1145.56	2289.09	2289.11	5.99	11	320	R.LDYALFTSPSTVVNDGSNAYR.N
	Band 5
	ACP28176.1		polygalacturonase-inhibiting protein 3				Brassica rapa subsp. pekinensis
	M/Z	expected MW	observed MW	Delta (ppm)	score	p-value	sequence	modifications
	492.266	982.52	982.518	-1.37	42	0.22	R.IPQGGDLQR.F
	627.805	1253.6	1253.6	-0.42	14	170	K.LEGDASMLFGAK.K	oxidation (M)
	684.91	1367.8	1367.81	2.23	12	98	K.LSGSIPGSLSLLPK.L
	685.359	1368.69	1368.7	7.39	26	11	K.LTGSIPESFGSFK.G
	Band 6
	XP_002875944		ATPCA/ATPRX33/PRX33			Arabidopsis lyrata subsp. lyrata
	M/Z	expected MW	observed MW	Delta (ppm)	score	p-value	sequence	modifications
	400.219	798.428	798.423	-6.16	15	92	K.YYVNLK.E
	402.224	802.434	802.432	-1.62	27	15	R.GFPVIDR.M
	494.745	987.473	987.475	1.52	95	1.3e-06	K.DALGNANSAR.G
	681.816	1361.61	1361.62	7.66	54	0.012	K.FFDAFVEAMNR.M	oxidation (M)
	Band 7
	ACP28176.1		polygalacturonase-inhibiting protein 3				Brassica rapa subsp. pekinensis
	M/Z	expected MW	observed MW	Delta (ppm)	score	p-value	sequence	modifications
	492.267	982.52	982.52	0.67	43	0.22	R.IPQGGDLQR.F
	627.807	1253.6	1253.6	2.61	31	3.4	K.LEGDASMLFGAK.K	oxidation (M)
	684.916	1367.8	1367.82	11.4	10	99	K.LSGSIPGSLSLLPK.L
	685.349	1368.69	1368.68	-6.2	16	110	K.LTGSIPESFGSFK.G
	779.418	1556.82	1556.82	3.24	65	0.0017	K.SLGNLDINQIDLSR.N
	Band 8
	no identification
	Band 9
	XP_002871594.1		glycosyl hydrolase family 38 protein			Arabidopsis lyrata subsp. lyrata
	M/Z	expected MW	observed MW	Delta (ppm)	score	p-value	sequence	modifications
	491.74	981.459	981.465	5.99	42	0.46	K.EFSVMVDR.A
	499.735	997.454	997.455	0.96	38	0.73	K.EFSVMVDR.A	oxidation(M)
	517.234	1032.45	1032.45	2.13	29	4.2	K.TFYTDSSGR.D
	595.837	1189.66	1189.66	4.23	63	0.0036	K.EVVTQISSSLK.S
	Band 10
	no identification
	Band 11
	no identification

## Sheet: Plant MSE PLGS
	Supporting Information S1. Detailed identification Results of plant-derived proteins in Phaedon cochleariae gut contents (MSE PLGS).
	Band 1
	Accession	Entry	Description	mW (Da)	pI (pH)	PLGS Score	Peptides	Theoretical Peptides	Coverage (%)	Precursor RMS Mass Error (ppm)	Products	Digest Peptides	Modified Peptides	Products RMS Mass Error (ppm)	Products RMS RT Error (min)	Amount (fmol)	Amount (ngrams)
	AAN23104.1	AAN23104.1	thaumatin like protein Brassica rapa subsp pekinensis	9216	6.2666	5885.11	5	5	42.8571	4.0721	56	4	1	11.6408	0.012453	0	0
	BAH03380.1	BAH03380.1	chitinase Brassica rapa subsp chinensis	28714	7.8105	2217.9	3	17	19.7761	12.4702	51	3	0	8.6402	0.0141295	0	0
thaumatin like protein Brassica rapa subsp pekinensis
	Precursor MH+ (Da)	z	Peak mW	Peptide MH+ (Da)	MH+ Error (Da)	MH+ Error (ppm)	Score	Start	End	Sequence	Modifications	Retention Time (min)	Query Tool	Intensity	Peptide Type	Products	BY Matches	Products RMS Mass Error (ppm)	Products RMS RT Error (min)
	1190.65	2	1190.65	1190.64	0.0056	4.6728	8.3412	39	49	(R)APNTLAEYALK(Q)		42.9977	PLGS Databank Search	237523	Pass One Match	30	b4b4*b4°b5b5*b5°b6b6*b6°b7*b7°b8°b9b10b11b11°y1y2y3y4y5y5°y6y7y8y9y9°y10y10*y11	12.3828	0.0084
	1141.47	2	1141.47	1141.47	0.0022	1.9673	7.4995	10	19	(R)TNCNFDASGR(G)	Carbamidomethyl C (3)	28.6988	PLGS Databank Search	28487	Pass One Match	8	b2y3y4y5y6y7y8y10	9.4495	0.0216
	1683.66	2.14	1683.66	1683.65	0.0078	4.6392	7.1	20	34	(R)GGCQTGDCNGVLECR(S)	Carbamidomethyl C (3), Carbamidomethyl C (8), Deamidation N (9), Carbamidomethyl C (14)	34.0751	PLGS Databank Search	22242	Variable Modification	10	b2b3b4b5y2y3y4y5y6y15	13.9088	0.0126
	1682.67	2.16	1682.67	1682.67	0.007	4.1775	7.0799	20	34	(R)GGCQTGDCNGVLECR(S)	Carbamidomethyl C (3), Carbamidomethyl C (8), Carbamidomethyl C (14)	33.6542	PLGS Databank Search	15908	Pass One Match	8	b3b5y2y3y4y5y6y15	6.5152	0.0124
	1119.6	2	1119.6	1119.6	-0.0048	-4.27	0	40	49	(A)PNTLAEYALK(Q)		43.1477	PLGS Databank Search	2466	In Source Fragment	0		0	0
	chitinase Brassica rapa subsp chinensis
	Precursor MH+ (Da)	z	Peak mW	Peptide MH+ (Da)	MH+ Error (Da)	MH+ Error (ppm)	Score	Start	End	Sequence	Modifications	Retention Time (min)	Query Tool	Intensity	Peptide Type	Products	BY Matches	Products RMS Mass Error (ppm)	Products RMS RT Error (min)
	1751.74	2.01	1751.74	1751.74	0.008	4.5893	7.881	253	268	(R)DYCGQLGVDPGPNLSC(-)	Carbamidomethyl C (3), Carbamidomethyl C (16)	45.0867	PLGS Databank Search	0	Pass One Match	36	b2b3b4b5b5*b5°b6b6*b6°b7b7*b8b9b14b15b16y1y2y2°y3y3°y4y5y5*y6y6°y7y7*y7°y8y8*y8°y9y10y11y16	8.5477	0.0133
	1791.75	3	1791.75	1791.79	-0.0364	-20.314	6.3542	230	247	(R)AINGMECNGGNSGAVNAR(I)	Carbamidomethyl C (7)	29.7587	PLGS Databank Search	0	Pass Two Match	7	y1y2y3y4y5y6y7	5.8499	0.0185
	2086.01	2.71	2086.01	2086	0.0119	5.7267	6.3446	101	119	(R)DSFINAANTFPNFANSVTR(R)		52.6102	PLGS Databank Search	0	Pass One Match	8	b6*b7b8b9b9*y15y19y19*	10.8249	0.0133
	Band 2
	no identification
	Band 3
	no identification
	Band 4
	Accession	Entry	Description	mW (Da)	pI (pH)	PLGS Score	Peptides	Theoretical Peptides	Coverage (%)	Precursor RMS Mass Error (ppm)	Products	Digest Peptides	Modified Peptides	Products RMS Mass Error (ppm)	Products RMS RT Error (min)	Amount (fmol)	Amount (ngrams)
	ABC94638.2	ABC94638.2	basic glucanase Brassica juncea	37849	9.4731	10332.2	43	20	47.2141	3.8809	467	13	2	10.6561	0.0136872	0	0
	BAG68207.1	BAG68207.1	beta 1 3 glucanase Brassica rapa subsp chinensis	40351	9.5698	491.483	5	19	10.221	2.8322	36	3	1	12.2144	0.0131881	0	0
	basic glucanase Brassica juncea
	Precursor MH+ (Da)	z	Peak mW	Peptide MH+ (Da)	MH+ Error (Da)	MH+ Error (ppm)	Score	Start	End	Sequence	Modifications	Retention Time (min)	Query Tool	Intensity	Peptide Type	Products	BY Matches	Products RMS Mass Error (ppm)	Products RMS RT Error (min)
	1517.8	2.09	1517.8	1517.8	0.0011	0.7008	8.9077	67	79	(R)LYDPNQEVLSALR(G)		47.7694	PLGS Databank Search	656103	Pass One Match	37	b2b3b3°b4b4°b5b5*b6*b7b8b8*b9b13*y1y2y3y4y4°y5y5°y6y6°y7y7°y8y8*y8°y9y9*y10y10*y11y11*y12y12*y13y13*	6.1198	0.0076
	1748.85	2.15	1748.85	1748.85	0.0043	2.4652	8.8097	122	137	(R)YISVGNEVQPSDPTSR(L)		38.0216	PLGS Databank Search	571574	Pass One Match	43	b2b3b3°b4b4°b5b5°b6*b6°b7b7*b7°b8b8*b8°b9b9°b12b16b16°y2y2°y3°y4y4°y5y5°y6y7y7°y8y8*y8°y9y9°y10y11y12y13y14y14*y15y16	8.4621	0.0119
	2290.12	2.66	2290.12	2290.1	0.0181	7.9046	8.5001	217	237	(R)LDYALFTSPSTVVNDGSNAYR(N)		50.5483	PLGS Databank Search	277783	Pass One Match	39	b2b3b3°b4b4°b5b6b6°b7b7°b8b11b11°b12b12°b13b21b21°y1y2y3y4y4*y5y5°y6y6*y8y9y9°y10y11y13y13°y14y15y16y17y21	9.5464	0.0106
	1469.73	2.03	1469.73	1469.72	0.0041	2.8147	8.3697	324	335	(K)FFGMFLPNQQPK(Y)	Oxidation M (4)	50.1889	PLGS Databank Search	247133	Variable Modification	22	b2b3b4b5b6b10b12*y1y2y3y3*y4y4*y5y5*y6y6*y7y10y11y12y12*	10.5405	0.02
	1293.71	2	1293.71	1293.7	0.0055	4.2411	8.366	283	293	(R)TYVDNLIQTVK(S)		47.0894	PLGS Databank Search	96209	Pass One Match	25	b1°b2b3b3°b4b5b5*b6b6*b6°b7*b11y1y2y3y4y4*y4°y5y6y7y8y9y10y11	10.1475	0.0109
	1879	2.31	1879	1878.99	0.0106	5.6383	8.2473	80	96	(R)GSNIDLLLDVPNPDLQR(I)		52.8116	PLGS Databank Search	92810	Pass One Match	31	b2b3b4b5b5°b6b6*b6°b7b7*b7°b8b8*b8°b9*b10b10°y1y2y2*y3y4y5y5*y6y7y8y9y10y17y17*	10.6018	0.0121
	744.455	1.82	744.455	744.461	-0.0063	-8.4623	8.1128	149	156	(R)AVSGLGIK(V)		36.0399	PLGS Databank Search	69477.8	Pass One Match	19	b2b3b3°b4b4°b5b5°b6°b8y1y2y3y4y5y6y6°y7y7°y8	4.6459	0.0171
	713.325	1	713.325	713.325	-0.0003	-0.4576	7.9803	336	341	(K)YGVNFN(-)		40.6329	PLGS Databank Search	126478	Pass One Match	11	b3b4b4*b5b5*y3y3*y4y4*y5y5*	6.9289	0.0077
	1448.86	2.03	1448.86	1448.85	0.0079	5.4379	7.7244	182	194	(R)NFIAPVITFLVSK(Q)		61.5948	PLGS Databank Search	51484	Pass One Match	12	b2b2*b3b3*b4b4*y3y5y6y9y10y13	6.4822	0.0131
	862.459	1.98	862.459	862.463	-0.0041	-4.7789	7.6056	157	164	(K)VSTAIDTR(G)		29.7159	PLGS Databank Search	72286	Pass One Match	9	b3°b4°y3y4y5y6y6°y7y7°	2.7683	0.0021
	1453.74	2	1453.74	1453.73	0.0071	4.8599	7.3764	324	335	(K)FFGMFLPNQQPK(Y)		54.1596	PLGS Databank Search	40278	Pass One Match	10	b2b3b4b5y1y2y6y7y8y12	17.9105	0.0206
	2334.18	2.91	2334.18	2334.16	0.0227	9.7441	7.2763	195	213	(K)QSPLLVNVYPYFSYINNMR(D)	Oxidation M (18)	56.5534	PLGS Databank Search	17095	Variable Modification	11	b4*b5b5*b6b6*b7b8y4y5y10y19	11.1041	0.0109
	1783.87	2.06	1783.87	1783.87	0.0042	2.3406	7.2211	165	181	(R)GISGFPPSSGTFTPEFR(N)		48.7263	PLGS Databank Search	74279	Pass One Match	6	b4°b5b5°y4y5y12	12.8989	0.0387
	959.446	1.82	959.446	959.447	-0.0009	-0.9844	0	67	74	(R)LYDPNQEV(L)		47.7661	PLGS Databank Search	14154	In Source Fragment	13	b3°b4b4°b5b5*b6*b7b8b8*y2°y3*y3°y5°	16.0446	0.0119
	1072.53	2	1072.53	1072.53	0.0011	1.0605	0	67	75	(R)LYDPNQEVL(S)		47.7671	PLGS Databank Search	10027	In Source Fragment	12	b3°b4b4°b5b5*b6*b7b8b8*b9y3°y6*	14.9949	0.0094
	1499.79	3	1499.79	1499.79	0.0004	0.2602	0	67	79	(R)LYDPNQEVLSALR(G)		47.7694	PLGS Databank Search	8109	Neutral Loss (H2O)	0		0	0
	1241.65	2	1241.65	1241.65	0.0024	1.9523	0	69	79	(Y)DPNQEVLSALR(G)		47.767	PLGS Databank Search	2632	In Source Fragment	19	b2b2°b3b3*b3°b4*b4°b5*b5°b6b6*b7y4°y5°y6°y7°y8*y8°y9*	7.9519	0.0057
	658.427	1.33	658.427	658.425	0.002	3.0606	0	74	79	(E)VLSALR(G)		47.772	PLGS Databank Search	2750	In Source Fragment	5	b2b3°y4°y5°y6°	13.1809	0.0086
	559.356	1.17	559.356	559.356	-0.0005	-0.9088	0	75	79	(V)LSALR(G)		47.7666	PLGS Databank Search	11413	In Source Fragment	8	b2b2°b3b3°b4y3y4°y5°	18.8181	0.0099
	446.271	1	446.271	446.272	-0.0009	-2.0337	0	76	79	(L)SALR(G)		47.769	PLGS Databank Search	9500	In Source Fragment	3	b1°y3y4°	6.9576	0.0066
	359.241	1	359.241	359.24	0.0014	3.7784	0	77	79	(S)ALR(G)		47.7674	PLGS Databank Search	2705	In Source Fragment	0		0	0
	713.38	1	713.38	713.383	-0.003	-4.1876	0	80	86	(R)GSNIDLL(L)		52.8658	PLGS Databank Search	2003	In Source Fragment	4	b3°b4°b5b6*	13.8266	0.0337
	1166.62	2	1166.62	1166.62	0.0046	3.9706	0	87	96	(L)LDVPNPDLQR(I)		52.8066	PLGS Databank Search	3713	In Source Fragment	8	b2y3y4y5*y6y8y9y10	8.6869	0.0197
	839.434	2	839.434	839.437	-0.0034	-4.0904	0	90	96	(V)PNPDLQR(I)		52.8089	PLGS Databank Search	1639	In Source Fragment	7	b2b4b4°b5b6y4y5*	10.1022	0.022
	862.435	2	862.435	862.431	0.0041	4.6971	0	122	129	(R)YISVGNEV(Q)		38.025	PLGS Databank Search	2370	In Source Fragment	15	b4b5b5°b6*b6°b7*b7°b8°y3y3°y4°y5°y7y7*y7°	21.3082	0.0165
	990.492	2	990.492	990.489	0.0032	3.2214	0	122	130	(R)YISVGNEVQ(P)		38.0246	PLGS Databank Search	10048	In Source Fragment	21	b3b3°b4b4°b5b5°b6*b6°b7b7*b7°b8b8*b8°b9b9°y5°y6y6°y7°y8°	11.5198	0.0145
	1730.84	3	1730.84	1730.83	0.0049	2.8114	0	122	137	(R)YISVGNEVQPSDPTSR(L)		38.0236	PLGS Databank Search	5171	Neutral Loss (H2O)	1	y8°	0	0
	887.42	2	887.42	887.422	-0.0012	-1.3816	0	130	137	(V)QPSDPTSR(L)		38.0287	PLGS Databank Search	2280	In Source Fragment	11	b2*b3b3°b4*b4°b7b8*y3°y5°y7°y8°	15.0827	0.0158
	759.361	1.54	759.361	759.363	-0.0027	-3.5166	0	131	137	(Q)PSDPTSR(L)		38.0262	PLGS Databank Search	9830	In Source Fragment	9	b3b3°b6y3°y4°y5y5°y6y7°	8.9103	0.0106
	460.254	1	460.254	460.251	0.0027	5.7938	0	134	137	(D)PTSR(L)		38.4412	PLGS Databank Search	1828	In Source Fragment	0		0	0
	726.449	2	726.449	726.451	-0.0022	-2.9919	0	149	156	(R)AVSGLGIK(V)		36.0415	PLGS Databank Search	19458.2	Neutral Loss (H2O)	0		0	0
	673.421	1.51	673.421	673.424	-0.0033	-4.8438	0	150	156	(A)VSGLGIK(V)		36.044	PLGS Databank Search	3404.29	In Source Fragment	7	b1b5y4y5y6°y7y7°	11.493	0.0219
	574.353	1	574.353	574.356	-0.0025	-4.3464	0	151	156	(V)SGLGIK(V)		36.0391	PLGS Databank Search	92287.2	In Source Fragment	7	b2b2°y3y4y5y6y6°	6.22	0.0157
	487.324	1	487.324	487.324	-0.0003	-0.5144	0	152	156	(S)GLGIK(V)		36.035	PLGS Databank Search	3348.02	In Source Fragment	3	b3y4y5	5.7198	0.0152
	844.45	2	844.45	844.452	-0.0027	-3.175	0	157	164	(K)VSTAIDTR(G)		29.7144	PLGS Databank Search	11144	Neutral Loss (H2O)	3	b3°b4°y7	3.173	0.0021
	763.393	1	763.393	763.394	-0.0019	-2.4961	0	158	164	(V)STAIDTR(G)		29.7164	PLGS Databank Search	1570	In Source Fragment	6	b2b2°b3°b7°y6°y7°	5.724	0.0086
	658.349	2	658.349	658.352	-0.0027	-4.1217	0	159	164	(S)TAIDTR(G)		29.7122	PLGS Databank Search	12801	In Source Fragment	7	b1°b2b2°y3y4y5y6°	8.3947	0.0038
	676.364	1.25	676.364	676.362	0.0011	1.6877	0	159	164	(S)TAIDTR(G)		29.7131	PLGS Databank Search	8266	In Source Fragment	5	y3y4y5y6y6°	2.7027	0.0022
	575.317	1	575.317	575.315	0.0019	3.3272	0	160	164	(T)AIDTR(G)		29.7109	PLGS Databank Search	2458	In Source Fragment	0		0	0
	504.278	1	504.278	504.278	0.0001	0.1655	0	161	164	(A)IDTR(G)		29.7127	PLGS Databank Search	3685	In Source Fragment	2	b1y3	15.0117	0.0094
	391.193	1	391.193	391.194	-0.0004	-0.9935	0	162	164	(I)DTR(G)		29.7181	PLGS Databank Search	2248	In Source Fragment	0		0	0
	759.354	1	759.354	759.353	0.0001	0.1481	0	324	329	(K)FFGMFL(P)	Oxidation M (4)	54.0973	PLGS Databank Search	3146	In Source Fragment	3	b4b5b6	2.7152	0.0098
	860.379	1.67	860.379	860.379	0	0.0312	0	67	73	(R)LYDPNQE(V)		47.7651	PLGS Databank Search	7559	In Source Fragment	13	b3°b4b4°b5b5*b6*b7y1°y2°y3°y4°y5°y6°	8.4035	0.0066
	beta 1 3 glucanase Brassica rapa subsp chinensis
	Precursor MH+ (Da)	z	Peak mW	Peptide MH+ (Da)	MH+ Error (Da)	MH+ Error (ppm)	Score	Start	End	Sequence	Modifications	Retention Time (min)	Query Tool	Intensity	Peptide Type	Products	BY Matches	Products RMS Mass Error (ppm)	Products RMS RT Error (min)
	1044.6	2	1044.6	1044.6	-0.0022	-2.1211	6.5407	162	172	(R)ALSAAGLSNIK(V)		40.3269	PLGS Databank Search	0	Pass One Match	15	b3b3°b4°b6b6°b11y1y3y4°y5y6y7y8y9y11	16.089	0.0111
	1460.72	2.02	1460.72	1460.71	0.0028	1.9229	6.5335	108	120	(R)LADSQAEANTWVR(D)		39.319	PLGS Databank Search	0	Pass One Match	10	b3b4b5b6b13y5y6y7y8y13	4.1672	0.0131
	1447.71	2	1447.71	1447.7	0.0064	4.4196	6.4281	78	90	(R)MYGPNPDALNALR(G)	Oxidation M (1)	44.2492	PLGS Databank Search	0	Variable Modification	11	b2b3b5b13y4y4*y5y6y8y11y13	10.9311	0.0157
	1026.59	2	1026.59	1026.59	-0.0005	-0.5027	0	162	172	(R)ALSAAGLSNIK(V)		40.3248	PLGS Databank Search	0	Neutral Loss (H2O)	0		0	0
	1442.7	3	1442.7	1442.7	-0.005	-3.4819	0	108	120	(R)LADSQAEANTWVR(D)		39.3129	PLGS Databank Search	0	Neutral Loss (H2O)	0		0	0
	Band 5
	Accession	Entry	Description	mW (Da)	pI (pH)	PLGS Score	Peptides	Theoretical Peptides	Coverage (%)	Precursor RMS Mass Error (ppm)	Products	Digest Peptides	Modified Peptides	Products RMS Mass Error (ppm)	Products RMS RT Error (min)	Amount (fmol)	Amount (ngrams)
	CBD08867.1	CBD08867.1	unnamed protein product Brassica napus	38403	7.4897	1878.56	21	22	14.6132	3.9426	132	6	1	10.4183	0.0166424	0	0
	CBD08867.1 unnamed protein product Brassica napus
	Precursor MH+ (Da)	z	Peak mW	Peptide MH+ (Da)	MH+ Error (Da)	MH+ Error (ppm)	Score	Start	End	Sequence	Modifications	Retention Time (min)	Query Tool	Intensity	Peptide Type	Products	BY Matches	Products RMS Mass Error (ppm)	Products RMS RT Error (min)
	921.467	1.99	921.467	921.468	-0.0007	-0.7612	7.7396	251	258	(R)TPTVFDNK(Y)		34.9488	PLGS Databank Search	0	Pass One Match	23	b1°b2b2°b3b3°b4b4°b5b6b8y1y2y2*y3y3*y4y4*y4°y5y6y6°y7y8	6.3419	0.0137
	973.53	1.98	973.53	973.531	-0.0008	-0.8312	7.6106	46	53	(R)ETIVNELR(S)		39.9978	PLGS Databank Search	0	Pass One Match	21	b2b2°b3°b4b4°b6°b8b8°y1y2y3y3°y4y4*y4°y5y5*y5°y6y7y8	7.4095	0.0111
	1602.83	2.16	1602.83	1602.83	0.0033	2.0405	7.4162	310	324	(R)MGNITPLTGTQGQIR(L)	Oxidation M (1)	39.4996	PLGS Databank Search	0	Variable Modification	16	b2b3b4b5b5°y2y4y5y5*y6y7y8y10y11y15y15*	6.948	0.013
	743.472	1.91	743.472	743.477	-0.0053	-7.1664	7.0892	58	64	(R)IAASILR(L)		38.11	PLGS Databank Search	0	Pass One Match	9	b4b5y2y3y4y5y5°y6y6°	10.4477	0.0225
	1586.84	2.12	1586.84	1586.83	0.0076	4.7717	6.8263	310	324	(R)MGNITPLTGTQGQIR(L)		41.8978	PLGS Databank Search	0	Pass One Match	9	b3b4b5b5°y5y7y8y10y15	9.811	0.0151
	1420.73	1.98	1420.73	1420.74	-0.0166	-11.6725	6.1553	238	250	(R)TGNLSALVDFDLR(T)		52.9164	PLGS Databank Search	0	Pass Two Match	11	b1°b2°b4b5b7b8b13y4y5°y6°y13	24.3262	0.0155
	668.323	1	668.323	668.325	-0.002	-2.9803	0	46	51	(R)ETIVNE(L)		40.003	PLGS Databank Search	0	In Source Fragment	5	b4b4°b6°y2°y3°	9.8623	0.0131
	955.518	2	955.518	955.521	-0.0027	-2.8662	0	46	53	(R)ETIVNELR(S)		39.9965	PLGS Databank Search	0	Neutral Loss (H2O)	0		0	0
	743.443	1.59	743.443	743.441	0.0018	2.403	0	48	53	(T)IVNELR(S)		40.0009	PLGS Databank Search	0	In Source Fragment	5	b2y3°y4°y5*y5°	10.7546	0.0107
	630.356	1	630.356	630.357	-0.0009	-1.5016	0	49	53	(I)VNELR(S)		39.9955	PLGS Databank Search	0	In Source Fragment	8	b2b2*y3y3°y4*y4°y5*y5°	6.5346	0.0103
	531.287	1	531.287	531.288	-0.0016	-3.0649	0	50	53	(V)NELR(S)		39.9954	PLGS Databank Search	0	In Source Fragment	8	b2*b2°b3b4*y3y3°y4*y4°	8.8744	0.0189
	417.245	1	417.245	417.246	-0.0005	-1.2644	0	51	53	(N)ELR(S)		39.9944	PLGS Databank Search	0	In Source Fragment	2	b2°y3°	0	0
	725.465	2	725.465	725.467	-0.0014	-1.9735	0	58	64	(R)IAASILR(L)		38.1088	PLGS Databank Search	0	Neutral Loss (H2O)	0		0	0
	630.392	1	630.392	630.393	-0.0016	-2.5101	0	59	64	(I)AASILR(L)		38.1035	PLGS Databank Search	0	In Source Fragment	6	b2b3y3y4y5°y6°	9.6232	0.0297
	559.354	1	559.354	559.356	-0.0026	-4.6886	0	60	64	(A)ASILR(L)		38.1052	PLGS Databank Search	0	In Source Fragment	5	b2°y3y4y5y5°	6.2248	0.0292
	488.319	1	488.319	488.319	-0.0002	-0.3216	0	61	64	(A)SILR(L)		38.1071	PLGS Databank Search	0	In Source Fragment	2	y3y4	1.9992	0.0186
	903.457	2	903.457	903.457	-0.0005	-0.5674	0	251	258	(R)TPTVFDNK(Y)		34.9462	PLGS Databank Search	0	Neutral Loss (H2O)	0		0	0
	1568.82	3	1568.82	1568.82	0.0023	1.4432	0	310	324	(R)MGNITPLTGTQGQIR(L)		41.8963	PLGS Databank Search	0	Neutral Loss (H2O)	0		0	0
	1584.82	3	1584.82	1584.82	0.0073	4.5829	0	310	324	(R)MGNITPLTGTQGQIR(L)	Oxidation M (1)	39.4955	PLGS Databank Search	0	Neutral Loss (H2O)	0		0	0
	860.462	2	860.462	860.458	0.0036	4.1777	0	317	324	(L)TGTQGQIR(L)		41.5459	PLGS Databank Search	0	In Source Fragment	0		0	0
	425.239	1	425.239	425.24	-0.0005	-1.1629	0	46	49	(R)ETIV(N)		40.0223	PLGS Databank Search	0	In Source Fragment	2	b3°b4°	0	0
	Band 6
	Accession	Entry	Description	mW (Da)	pI (pH)	PLGS Score	Peptides	Theoretical Peptides	Coverage (%)	Precursor RMS Mass Error (ppm)	Products	Digest Peptides	Modified Peptides	Products RMS Mass Error (ppm)	Products RMS RT Error (min)	Amount (fmol)	Amount (ngrams)
	CAW62882.1	CAW62882.1	unnamed protein product Brassica napus	38836	5.7891	1617.5	27	25	13.8418	3.3529	258	6	2	8.6311	0.0104428	0	0
	CAW62882.1 unnamed protein product Brassica napus
	Precursor MH+ (Da)	z	Peak mW	Peptide MH+ (Da)	MH+ Error (Da)	MH+ Error (ppm)	Score	Start	End	Sequence	Modifications	Retention Time (min)	Query Tool	Intensity	Peptide Type	Products	BY Matches	Products RMS Mass Error (ppm)	Products RMS RT Error (min)
	1023.52	1.99	1023.52	1023.52	0.0012	1.158	7.8341	107	115	(R)GFPVIDTMK(A)	Oxidation M (8)	41.2207	PLGS Databank Search	0	Variable Modification	18	b2b3b5b6y1y2y3y3°y4y4°y5y5°y6y6°y7y7°y8y9	6.3042	0.0121
	921.465	1.99	921.465	921.468	-0.0022	-2.4359	7.639	256	263	(R)TPTVFDNK(Y)		34.5617	PLGS Databank Search	0	Pass One Match	29	b1°b2b2°b3b3°b4b4°b5b5°b6b6°b8b8*y1y2y2*y3y3*y4y4*y4°y5y5*y5°y6y6°y7y7°y8	6.2029	0.0109
	1362.62	2.01	1362.62	1362.61	0.0035	2.5672	7.583	304	314	(K)FFDAFVEAMNR(M)	Oxidation M (9)	47.7813	PLGS Databank Search	0	Variable Modification	24	b2b3b4b4°b5b5°b6b7b8y1y2y2*y3y3*y4y4*y5y5°y6y7y8y9y11y11*	7.2285	0.0084
	915.525	1.98	915.525	915.526	-0.0009	-0.9757	7.4815	51	58	(R)ATIVNELR(S)		38.4121	PLGS Databank Search	0	Pass One Match	22	b2b2°b3b3°b4b4°b5b6b6*b8y1y2y3y3°y4y4*y4°y5y5*y5°y7y8	9.1724	0.0101
	799.43	1.94	799.43	799.435	-0.0047	-5.9028	7.3756	264	269	(K)YYVNLK(E)		37.6258	PLGS Databank Search	0	Pass One Match	13	b2b3b4b5y1y2y3y3*y4y4*y5y5*y6	5.7296	0.0109
	743.473	1.87	743.473	743.477	-0.0045	-6.1139	7.1651	63	69	(R)IAASILR(L)		37.7166	PLGS Databank Search	0	Pass One Match	13	b2b4b4°y1y2y3y4y4°y5y5°y6y6°y7	8.9627	0.012
	844.486	2	844.486	844.489	-0.0027	-3.1962	0	52	58	(A)TIVNELR(S)		38.4105	PLGS Databank Search	0	In Source Fragment	11	b1b1°b2b2°b4b4*y3°y4°y5*y5°y7	10.2698	0.0059
	630.357	1	630.357	630.357	0.0002	0.2956	0	54	58	(I)VNELR(S)		38.4094	PLGS Databank Search	0	In Source Fragment	14	b1b2b2*b3b3*b3°b4b4*y3y3°y4*y4°y5*y5°	10.2289	0.0066
	531.289	1	531.289	531.288	0	0.062	0	55	58	(V)NELR(S)		38.4129	PLGS Databank Search	0	In Source Fragment	10	b2b2°b3b3*b3°b4*y3y3°y4*y4°	16.8761	0.0043
	417.247	1	417.247	417.246	0.0011	2.5969	0	56	58	(N)ELR(S)		38.4093	PLGS Databank Search	0	In Source Fragment	3	b1b2°y3°	19.2404	0.0209
	725.464	2	725.464	725.467	-0.0028	-3.856	0	63	69	(R)IAASILR(L)		37.7109	PLGS Databank Search	0	Neutral Loss (H2O)	0		0	0
	630.391	1	630.391	630.393	-0.0025	-3.9373	0	64	69	(I)AASILR(L)		37.7094	PLGS Databank Search	0	In Source Fragment	8	b2b3b3°y3y4y4°y5°y6°	4.7455	0.0073
	559.353	1.02	559.353	559.356	-0.0036	-6.3868	0	65	69	(A)ASILR(L)		37.7101	PLGS Databank Search	0	In Source Fragment	8	b2b2°b4°y3y4y4°y5y5°	7.1348	0.0072
	488.318	1	488.318	488.319	-0.0008	-1.6551	0	66	69	(A)SILR(L)		37.7106	PLGS Databank Search	0	In Source Fragment	4	b3°y3y4y4°	5.7561	0.0117
	1005.51	2	1005.51	1005.51	0.0021	2.1068	0	107	115	(R)GFPVIDTMK(A)	Oxidation M (8)	41.2155	PLGS Databank Search	0	Neutral Loss (H2O)	0		0	0
	819.423	1.93	819.423	819.428	-0.0048	-5.8004	0	109	115	(F)PVIDTMK(A)	Oxidation M (6)	41.2195	PLGS Databank Search	0	In Source Fragment	17	b2b3b4b5b5°b6b6°y3y3°y4y4°y5y5°y6y6°y7y7°	4.8645	0.0101
	623.309	1	623.309	623.307	0.0023	3.7477	0	111	115	(V)IDTMK(A)	Oxidation M (4)	41.2218	PLGS Databank Search	0	In Source Fragment	9	b2b2°b3b3°b4b4°y3°y4°y5°	8.4785	0.0109
	510.224	1	510.224	510.223	0.0011	2.1214	0	112	115	(I)DTMK(A)	Oxidation M (3)	41.213	PLGS Databank Search	0	In Source Fragment	6	b2b2°b3b3°y3°y4°	10.2406	0.0102
	661.319	1	661.319	661.319	0.0004	0.548	0	256	261	(R)TPTVFD(N)		34.5571	PLGS Databank Search	0	In Source Fragment	10	b3b3°b4b4°b5b5°b6°y2°y3°y4°	8.5035	0.0063
	903.455	2	903.455	903.457	-0.0018	-1.9498	0	256	263	(R)TPTVFDNK(Y)		34.5572	PLGS Databank Search	0	Neutral Loss (H2O)	0		0	0
	820.419	2	820.419	820.42	-0.0012	-1.4977	0	257	263	(T)PTVFDNK(Y)		34.5522	PLGS Databank Search	0	In Source Fragment	9	b3b3°b4b5°y4*y4°y5*y5°y7°	10.3132	0.0045
	723.366	1.49	723.366	723.367	-0.0016	-2.1466	0	258	263	(P)TVFDNK(Y)		34.5597	PLGS Databank Search	0	In Source Fragment	11	b2b2°b3°b5b6*y3*y4*y4°y5*y5°y6°	8.3336	0.0123
	782.408	2	782.408	782.408	-0.0001	-0.0891	0	264	269	(K)YYVNLK(E)		37.6249	PLGS Databank Search	0	Neutral Loss (NH3)	0		0	0
	636.372	1	636.372	636.371	0.0008	1.2258	0	265	269	(Y)YVNLK(E)		37.6201	PLGS Databank Search	0	In Source Fragment	9	b2b3b3*b4b5*y3y3*y4*y5*	10.9815	0.0167
	473.306	1	473.306	473.308	-0.0025	-5.2604	0	266	269	(Y)VNLK(E)		37.6206	PLGS Databank Search	0	In Source Fragment	7	b2b2*b3y3y3*y4y4*	5.8383	0.0155
	374.241	1	374.241	374.24	0.0017	4.6081	0	267	269	(V)NLK(E)		37.6314	PLGS Databank Search	0	In Source Fragment	3	b1b2b3*	4.5679	0.0177
	897.513	2	897.513	897.515	-0.0025	-2.7478	0	51	58	(R)ATIVNELR(S)		38.4106	PLGS Databank Search	0	Neutral Loss (H2O)	0		0	0
	Band 7
	no identification
	Band 8
	no identification
	Band 9
	Accession	Entry	Description	mW (Da)	pI (pH)	PLGS Score	Peptides	Theoretical Peptides	Coverage (%)	Precursor RMS Mass Error (ppm)	Products	Digest Peptides	Modified Peptides	Products RMS Mass Error (ppm)	Products RMS RT Error (min)	Amount (fmol)	Amount (ngrams)
	XP_002871594.1	XP_002871594.1	glycosyl hydrolase family 38 protein Arabidopsis lyrata subsp lyrata	115951	6.2065	561.252	11	69	3.6133	3.3409	81	4	0	11.2682	0.0149979	0	0
	XP_002871594.1 glycosyl hydrolase family 38 protein Arabidopsis lyrata subsp lyrata
	Precursor MH+ (Da)	z	Peak mW	Peptide MH+ (Da)	MH+ Error (Da)	MH+ Error (ppm)	Score	Start	End	Sequence	Modifications	Retention Time (min)	Query Tool	Intensity	Peptide Type	Products	BY Matches	Products RMS Mass Error (ppm)	Products RMS RT Error (min)
	1190.66	2	1190.66	1190.66	0.0021	1.7541	7.2524	721	731	(K)EVVTQISSSLK(S)		40.2732	PLGS Databank Search	0	Pass One Match	30	b1b2b2°b3b3°b4b4°b5°b6°b7b7°b11b11°y1y2y3y4y4°y5y5°y6y6°y7y7*y7°y8y8*y9y9°y11	8.6354	0.0127
	1033.46	1.99	1033.46	1033.46	0.0039	3.7597	6.7009	735	743	(K)TFYTDSSGR(D)		32.0897	PLGS Databank Search	0	Pass One Match	13	b2b3b9y1y3y4y4°y5y6y6°y7y7°y9	6.0148	0.0129
	977.505	2	977.505	977.509	-0.0033	-3.3655	6.4672	832	840	(K)CTGLTIQGK(Y)	Carbamidomethyl C (1)	33.7309	PLGS Databank Search	0	Pass One Match	12	b2b2°b3b3°y2y3y3*y4y5y6y7y9	14.709	0.0182
	982.47	1.97	982.47	982.466	0.0036	3.6184	6.4363	783	790	(K)EFSVMVDR(A)		41.4046	PLGS Databank Search	0	Pass One Match	10	b2°b3b3°b4°y2y3y4y5y6°y8	7.6279	0.0148
	1172.65	2	1172.65	1172.65	0.0029	2.4869	0	721	731	(K)EVVTQISSSLK(S)		40.273	PLGS Databank Search	0	Neutral Loss (H2O)	2	y7°y8*	0	0
	785.346	1	785.346	785.342	0.0033	4.2269	0	737	743	(F)YTDSSGR(D)		32.0958	PLGS Databank Search	0	In Source Fragment	6	b2b5°y3y4°y6°y7°	6.8056	0.0193
	445.208	1	445.208	445.208	-0.0003	-0.6179	0	783	786	(K)EFSV(M)		41.4034	PLGS Databank Search	0	In Source Fragment	4	b3b3°b4°y2°	26.6248	0.0101
	964.451	2	964.451	964.456	-0.0048	-4.972	0	783	790	(K)EFSVMVDR(A)		41.4035	PLGS Databank Search	0	Neutral Loss (H2O)	0		0	0
	520.254	1	520.254	520.255	-0.0005	-0.8922	0	787	790	(V)MVDR(A)		41.406	PLGS Databank Search	0	In Source Fragment	2	b2y3	10.0823	0.0032
	389.213	1	389.213	389.214	-0.0017	-4.2965	0	788	790	(M)VDR(A)		41.4059	PLGS Databank Search	0	In Source Fragment	1	b2°	0	0
	411.222	1	411.222	411.224	-0.0015	-3.5687	0	721	724	(K)EVVT(Q)		40.3364	PLGS Databank Search	0	In Source Fragment	1	b3	11.5582	0.0458
	Band 10
	Accession	Entry	Description	mW (Da)	pI (pH)	PLGS Score	Peptides	Theoretical Peptides	Coverage (%)	Precursor RMS Mass Error (ppm)	Products	Digest Peptides	Modified Peptides	Products RMS Mass Error (ppm)	Products RMS RT Error (min)	Amount (fmol)	Amount (ngrams)
	ABA71355.1	ABA71355.1	cysteine protease Brassica napus	39489	5.4668	2038.84	11	24	15.3203	4.7535	56	4	1	10.3436	0.0205757	0	0
	ABA71355.1 cysteine protease Brassica napus
	Precursor MH+ (Da)	z	Peak mW	Peptide MH+ (Da)	MH+ Error (Da)	MH+ Error (ppm)	Score	Start	End	Sequence	Modifications	Retention Time (min)	Query Tool	Intensity	Peptide Type	Products	BY Matches	Products RMS Mass Error (ppm)	Products RMS RT Error (min)
	943.516	1.97	943.516	943.51	0.0063	6.721	7.5464	150	158	(R)EDGIVSPVK(D)		35.6151	PLGS Databank Search	0	Pass One Match	16	b2b2°b4b4°b5°y1y2y3y4y4°y5y5°y6y7y8y9	6.1283	0.0212
	1135.49	2	1135.49	1135.48	0.0058	5.1098	7.242	326	335	(K)NSWGADWGDK(G)		41.6324	PLGS Databank Search	0	Pass One Match	15	b1b1*b2b3b3°b4b6°b10b10*y3y4y5y7y8y10	11.3855	0.0219
	1629.71	2	1629.71	1629.71	0.0058	3.5528	6.9203	345	359	(K)NMCGIATCASYPVVA(-)	Oxidation M (2), Carbamidomethyl C (3), Carbamidomethyl C (8)	44.1126	PLGS Databank Search	0	Variable Modification	13	b2b4b5b6b6*b7b11b12b12°b14y2y4y15	10.4908	0.016
	2263.94	2.48	2263.94	2263.93	0.0153	6.7619	6.7573	220	240	(K)SNGGLDTEEAYPYTGEDGTCK(Y)	Carbamidomethyl C (20)	38.8748	PLGS Databank Search	0	Pass One Match	12	b5b6b8b10y1y4y5y6y7y8y10y21	18.6049	0.0193
	415.184	1	415.184	415.182	0.0017	4.183	0	150	153	(R)EDGI(V)		35.62	PLGS Databank Search	0	In Source Fragment	2	b4y3°	25.201	0.0223
	496.241	1	496.241	496.24	0.0012	2.4475	0	150	154	(R)EDGIV(S)		35.6223	PLGS Databank Search	0	In Source Fragment	3	b4b4°b5°	10.13	0.0303
	925.497	2	925.497	925.499	-0.0021	-2.3198	0	150	158	(R)EDGIVSPVK(D)		35.6231	PLGS Databank Search	0	Neutral Loss (H2O)	0		0	0
	529.334	1	529.334	529.334	-0.0001	-0.1783	0	154	158	(I)VSPVK(D)		35.6218	PLGS Databank Search	0	In Source Fragment	3	y3y4y5°	5.8282	0.0047
	430.265	1	430.265	430.266	-0.0007	-1.5932	0	155	158	(V)SPVK(D)		35.6206	PLGS Databank Search	0	In Source Fragment	3	b3°y3y4	4.6013	0.0026
	1324.52	2	1324.52	1324.51	0.0122	9.2325	0	345	356	(K)NMCGIATCASYP(V)	Oxidation M (2), Carbamidomethyl C (3), Carbamidomethyl C (8)	44.0759	PLGS Databank Search	0	In Source Fragment	5	b4b5b6*b11b12°	14.0314	0.0222
	397.171	1	397.171	397.172	-0.0006	-1.4984	0	150	153	(R)EDGI(V)		35.6223	PLGS Databank Search	0	In Source Fragment	1	b4°	0	0
	Band 11
	no identification

## Sheet: Phaedon DDA MAscot
	Band 1
	no identification
	Band 2
	HE962209		GH11-1		Phaedon cochleariae
	M/Z	expected MW	observed MW	Delta (ppm)	score	p-value	sequence	modifications
	692.821	1383.63	1383.63	0.088	79.74		K.DSGSATFTLESGGR.Y
	692.818	1383.63	1383.62	-3.88	40.27		K.DSGSATFTLESGGR.Y
	1066.02	2130.04	2130.03	-2.06	76.14		R.TNAPSIIGTQSFDQYFSVR.T
	HE962210		GH11-2		Phaedon cochleariae
	M/Z	expected MW	observed MW	Delta (ppm)	score	p-value	sequence	modifications
	691.322	1380.63	1380.63	1.5	50.36		K.DSGSATFTLESGGR.Y
	438.218	874.43	874.421	-10.4	3.93		R.TNNWVGGK.G
	474.216	946.426	946.417	-9.67	44.96		K.GWNPGSSSR.T
	597.304	1788.89	1788.89	-0.68	17.37		K.LGFGQVSGSVNFADHVR.Y
	Band 3
	no identification
	Band 4
	HE962199		GH28-7		Phaedon cochleariae
	M/Z	expected MW	observed MW	Delta (ppm)	score	p-value	sequence	modifications
	411.712	821.414	821.409	-5.43	8	720	R.VMMINAK.R	oxidation (M)
	447.26	892.502	892.505	3.86	14	150	K.NSVAVYIK.C
	458.775	915.539	915.535	-4.67	18	71	K.TLTVNLQK.N
	512.779	1023.53	1023.54	8.73	43	0.19	K.GTISQVTYR.N
	568.306	1134.59	1134.6	4.55	33	3.3	K.SYDQVPSIVK.K
	PCO-Contig_11024		3-hydroxyacyl-CoA dehydrogenase		Phaedon cochleariae
	M/Z	expected MW	observed MW	Delta (ppm)	score	p-value	sequence	modifications
	513.241	1024.47	1024.47	-1.07	37	1.2	K.IMSEGLGMR.Y	2 oxidation (M)
	585.313	1168.61	1168.61	2.11	58	0.011	R.QLEAEVPLDR.L
	698.362	1394.7	1394.71	3.5	96	3.9e-06	R.GTTSSDQQFALIK.G
	Band 5
	HE962201		GH28-9		Phaedon cochleariae
	M/Z	expected MW	observed MW	Delta (ppm)	score	p-value	sequence	modifications
	506.257	1010.5	1010.5	-4.4	15	130	K.SGSTVTFQGK.T
	506.258	1010.5	1010.5	-2.42	34	1.6	K.SGSTVTFQGK.T
	408.206	1221.61	1221.6	-11.49	29	6.5	K.GASGHVLDGQGPK.Y
	408.206	1221.61	121.597	-11	24	19	K.GASGHVLDGQGPK.Y
	611.814	1221.61	1221.61	1.99	29	7.8	K.GASGHVLDGQGPK.Y
	679.315	1356.62	1356.62	-2.87	73	0.00012	K.YGVNIEQDYEK.G
	549.261	1644.76	1644.76	-7.3	46	0.083	K.THSDGGPGVIDNVSYK.N
	823.401	1644.76	1644.79	7.82	75	0.00013	K.THSDGGPGVIDNVSYK.N
	640.674	1919	1919	-1.99	13	190	K.ANIPITGLSITGVSGSMTGK.N	oxidation (M)
	960.515	1919	1919.01	5.97	49	0.046	K.ANIPITGLSITGVSGSMTGK.N	oxidation (M)
	HE962198		GH28-6		Phaedon cochleariae
	M/Z	expected MW	observed MW	Delta (ppm)	score	p-value	sequence	modifications
	586.848	1171.68	1171.68	1.04	42	0.21	K.NSVVLIEGTIK.F
	662.333	1322.65	1322.65	1.05	70	0.00055	K.FGVEIQQDYPK.G
	693.98	2078.93	2078.92	-6.42	32	0.93	K.NTDGMGFSHSNNIVIENSK.I	oxidation (M)
	Band 6
	no identification
	Band 7
	HE962193		GH28-1			Phaedon cochleariae
	M/Z	expected MW	observed MW	Delta (ppm)	score	p-value	sequence	modifications
	438.714	875.414	875.412	-1.46	14	180	K.ATEGSHFK.N
	438.714	875.414	875.413	-0.78	9	470	K.ATEGSHFK.N
	476.258	950.507	950.502	-5.32	30	5.4	K.GVTITFEGK.T
	486.265	970.524	970.516	-7.58	35	1.6	K.EWTGPLLR.V
	464.283	1389.83	1389.83	-5.62	34	0.3	K.GKPTGIPVGNIPIK.G
	464.283	1389.83	1389.83	-4.32	3	330	K.GKPTGIPVGNIPIK.G
	695.928	1389.83	1389.84	5.37	36	0.093	K.GKPTGIPVGNIPIK.G
	811.898	1621.77	1621.78	4.81	74	0.00017	K.GSVLDGQGQLYWDGK.G
	HE962195		GH28-3			Phaedon cochleariae
	M/Z	expected MW	observed MW	Delta (ppm)	score	p-value	sequence	modifications
	677.316	1352.62	1352.62	1.69	32	5.3	R.GAYWWDGLGGSGK.Q
	739.385	1476.74	1476.76	11.4	20	110	K.DISLEDIMVLDAK.N	oxidation (M)
	812.385	1622.75	1622.76	5.72	68	0.0016	K.LNMDDITGTLAGGDSK.L	oxidation (M)
	PCO-Contig_27637		GH16-1			Phaedon cochleariae
	M/Z	expected MW	observed MW	Delta (ppm)	score	p-value	sequence	modifications
	484.246	966.481	966.477	-3.95	22	25	K.YQLEWTK.N
	512.739	1023.47	1023.46	-3.04	36	1	K.AATDFWEGK.D
	615.839	1229.66	1229.66	0.9	34	2.6	R.SGSSTNILNPIK.S
	419.214	1254.63	1254.62	-10.12	74	0.00019	K.SATTVSGTHAPAR.I
	628.324	1254.63	1254.63	2.22	40	0.47	K.SATTVSGTHAPAR.I
	651.332	1300.65	1300.65	3.28	32	3.3	K.DQWLPTWDLK.T
	PCO-Contig_25268		GH1-1			Phaedon cochleariae
	M/Z	expected MW	observed MW	Delta (ppm)	score	p-value	sequence	modifications
	500.739	999.466	999.463	-3.31	23	27	K.EVGVDYYR.F
	543.303	1084.59	1084.59	-0.41	58	0.012	K.VWVTINEPK.Q
	551.783	1101.56	1101.55	-3.54	35	3.7	K.EEDVVAAEIK.R
	636.31	1270.6	1270.61	6.29	53	0.038	K.VVDWFTDYAR.L
	436.86	1307.57	1307.56	-12.96	55	0.01	R.TTGDVASDSYHR.Y
	654.797	1307.57	1307.58	4.3	62	0.0035	R.TTGDVASDSYHR.Y
	933.453	1864.88	1864.89	3.51	38	1.6	R.NTIVIDSDWYEPATNK.E
	Band 8
	no identification
	Band 9
	no identification
	Band 10
	HE962205		GH45-5				Phaedon cochleariae
	M/Z	expected MW	observed MW	Delta (ppm)	score	p-value	sequence	modifications
	803.911	1605.8	1605.81	2.62	88	9.1e-06	K.QMLVQVTNTGSDLGK.N	oxidation (M)
	694.021	2079.04	2079.04	-0.38	11	350	R.FTYLEGVPNPDVAFQQVR.C
	HE962204		GH45-4				Phaedon cochleariae
	M/Z	expected MW	observed MW	Delta (ppm)	score	p-value	sequence	modifications
	786.936	1571.85	1571.86	3.79	76	0.0001	K.QLLVQVTNTGSDLGK.N
	Band 11
	no identification

## Sheet: Phaedon MSE PLGS
	Band 1
	no identification
	Band 2
	Entry	Description	mW (Da)	pI (pH)	PLGS Score	Peptides	Theoretical Peptides	Coverage (%)	Precursor RMS Mass Error (ppm)	Products	Digest Peptides	Modified Peptides	Products RMS Mass Error (ppm)	Products RMS RT Error (min)	Amount (fmol)	Amount (ngrams)
	HE962209	PCO GH11 1 frame 2	23927	7.1426	2642.19	4	10	24.8848	19.4155	70	3	0	14.8679	0.0327076	0	0
	HE962210	PCO GH11 2 frame 0	23710	8.6733	1687.71	13	11	24.8848	6.4248	106	5	0	14.8362	0.0336822	0	0
PCO_GH11_1_frame_2
	Precursor MH+ (Da)	z	Peak mW	Peptide MH+ (Da)	MH+ Error (Da)	MH+ Error (ppm)	Score	Start	End	Sequence	Retention Time (min)	Query Tool	Intensity	Peptide Type	Products	BY Matches	Products RMS Mass Error (ppm)	Products RMS RT Error (min)
	2131.05	2	2131.05	2131.05	0.0053	2.4838	7.4891	146	164	(R)TNAPSIIGTQSFDQYFSVR(T)	49.9793	PLGS Databank Search	0	Pass One Match	23	b3b6b6*b6°b7b7*b7°b12b12°b14°y3y4y5y6y7y7°y8y10y11y12y13y16y17	9.9381	0.0159
	1384.63	2	1384.63	1384.63	-0.0018	-1.2718	7.3838	39	52	(K)DSGSATFTLESGGR(Y)	37.0614	PLGS Databank Search	0	Pass One Match	17	b4b4°b5b6b6°b7b7°y3y4y5y5°y6y7y8y9y10y12	12.1837	0.0306
	2284.17	3	2284.17	2284.08	0.0879	38.4876	5.7676	169	189	(K)GFGQVSGSVNFADHVQYWASK(G)	47.6668	PLGS Databank Search	0	Pass Two Match	6	b4*b7b8°b9°y1y6*	20.545	0.0754
	1442.7	2	1442.7	1442.69	0.0062	4.3314	0	146	159	(R)TNAPSIIGTQSFDQ(Y)	49.9777	PLGS Databank Search	0	In Source Fragment	12	b3b6b6*b6°b7b7*b7°b12°b14°y8y9y11°	16.1626	0.0121
PCO GH11 2 frame 0
	Precursor MH+ (Da)	z	Peak mW	Peptide MH+ (Da)	MH+ Error (Da)	MH+ Error (ppm)	Score	Start	End	Sequence	Retention Time (min)	Query Tool	Intensity	Peptide Type	Products	BY Matches	Products RMS Mass Error (ppm)	Products RMS RT Error (min)
	1381.63	2	1381.63	1381.63	-0.0033	-2.3738	7.3076	39	52	(K)DSGDATFTLNAGGR(Y)	37.581	PLGS Databank Search	96798	Pass One Match	27	b2b2°b3b3°b4b4°b5b5°b6b6°b7b7°b8°b9°b14y3y4y5y5*y6y7*y8y8*y9y9*y10y14	14.1191	0.0516
	584.373	1	584.373	584.377	-0.0041	-6.9557	7.2364	190	195	(R)GLPLGK(H)	32.791	PLGS Databank Search	37103	Pass One Match	9	b2b3b4b5y1y2y3y4y6	8.6336	0.0177
	875.427	1.96	875.427	875.437	-0.0098	-11.1383	7.0187	61	68	(R)TNNWVGGK(G)	30.9605	PLGS Databank Search	92005	Pass Two Match	13	b2°b3°b4*y1y2y3y4y5y6y6*y7y7*y8	11.1595	0.0292
	947.427	1.93	947.427	947.433	-0.0058	-6.1692	6.912	69	77	(K)GWNPGSSSR(T)	31.1986	PLGS Databank Search	58984	Pass One Match	14	b2b3b5*y3y4y4°y5y5°y6y6°y7y7°y9y9*	16.6139	0.0153
	1789.9	2.89	1789.9	1789.9	-0.0012	-0.6665	6.6353	168	184	(K)LGFGQVSGSVNFADHVR(Y)	45.4345	PLGS Databank Search	34235	Pass One Match	7	y3y4y6y8*y10y16y17	15.3369	0.0396
	858.407	2	858.407	858.41	-0.0037	-4.2733	0	61	68	(R)TNNWVGGK(G)	30.9582	PLGS Databank Search	8110	Neutral Loss (NH3)	0		0	0
	660.343	1	660.343	660.346	-0.0029	-4.4665	0	63	68	(N)NWVGGK(G)	30.956	PLGS Databank Search	5549	In Source Fragment	6	b1*y3y4y5y6y6*	7.7458	0.0236
	546.302	1	546.302	546.303	-0.0017	-3.0244	0	64	68	(N)WVGGK(G)	30.9593	PLGS Databank Search	1510	In Source Fragment	1	y5	3.5217	0.0214
	358.149	1	358.149	358.151	-0.0025	-6.8593	0	69	71	(K)GWN(P)	31.2042	PLGS Databank Search	6503	In Source Fragment	1	b3	8.5362	0.0076
	930.414	2	930.414	930.406	0.0075	8.0621	0	69	77	(K)GWNPGSSSR(T)	31.1988	PLGS Databank Search	7050	Neutral Loss (NH3)	0		0	0
	704.327	1.36	704.327	704.332	-0.0055	-7.7517	0	71	77	(W)NPGSSSR(T)	31.198	PLGS Databank Search	14991	In Source Fragment	13	b2*b3*b5*b6b7*y3y4y4°y5y5°y6y7y7°	18.0882	0.0184
	590.284	1	590.284	590.289	-0.0052	-8.8494	0	72	77	(N)PGSSSR(T)	31.2041	PLGS Databank Search	18743	In Source Fragment	10	b1b2b3°b5°y3y4y4°y5y5°y6	16.8727	0.0311
	818.419	1	818.419	818.415	0.0039	4.7153	0	45	52	(T)FTLNAGGR(Y)	33.8271	PLGS Databank Search	1071	In Source Fragment	5	b4b4*b5°b8°y8*	22.8184	0.0213
	Band 3
	no identification
	Band 4
	Entry	Description	mW (Da)	pI (pH)	PLGS Score	Peptides	Theoretical Peptides	Coverage (%)	Precursor RMS Mass Error (ppm)	Products	Digest Peptides	Modified Peptides	Products RMS Mass Error (ppm)	Products RMS RT Error (min)
	HE962199	PCO GH28 7 frame 0	40918	7.144	1424.76	5	24	11.7647	3.5155	57	4	0	11.8903	0.0196284
	PCO-Contig_11024_frame_2	3-hydroxyacyl-CoA dehydrogenase	36088	7.3169	835.047	9	27	14.375	3.4371	52	4	0	10.8168	0.012513
PCO_GH28_7_frame_0
	Precursor MH+ (Da)	z	Peak mW	Peptide MH+ (Da)	MH+ Error (Da)	MH+ Error (ppm)	Score	Start	End	Sequence	Modifications	Retention Time (min)	Query Tool	Intensity	Peptide Type	Products	BY Matches	Products RMS Mass Error (ppm)	Products RMS RT Error (min)
	1135.6	2	1135.6	1135.6	0.0004	0.3686	7.687	44	53	(K)SYDQVPSIVK(K)		40.6013	PLGS Databank Search	95738	Pass One Match	20	b1b1°b2b2°b3b4b5b5*b5°y1y2y3y4y5y6y7y7*y8y8*y10	4.7096	0.0121
	1024.54	2	1024.54	1024.54	-0.004	-3.8648	7.0424	279	287	(K)GTISQVTYR(N)		34.259	PLGS Databank Search	48894	Pass One Match	12	b3°b4b9y2y3y4y5y5*y6y6*y7y9	7.2009	0.0083
	1661.8	2.05	1661.8	1661.8	0.0076	4.573	6.944	208	221	(K)IWNQDDCVNVLASK(N)	Carbamidomethyl C (7)	44.3952	PLGS Databank Search	32987	Pass One Match	13	b2b3b4y1y2y3y4y5y6y12y13y14y14*	8.7324	0.0102
	1186.71	2	1186.71	1186.7	0.005	4.1808	6.6613	78	88	(K)NSVLLIEGTIK(F)		47.0183	PLGS Databank Search	14618	Pass One Match	12	b2b2*b3b3*b3°b4y4y5y6y7y8y11	22.3634	0.0375
	1006.53	2	1006.53	1006.53	-0.0029	-2.8859	0	279	287	(K)GTISQVTYR(N)		34.2555	PLGS Databank Search	2188	Neutral Loss (H2O)	0		0	0
3-hydroxyacyl-CoA dehydrogenase
	Precursor MH+ (Da)	z	Peak mW	Peptide MH+ (Da)	MH+ Error (Da)	MH+ Error (ppm)	Score	Start	End	Sequence	Modifications	Retention Time (min)	Query Tool	Intensity	Peptide Type	Products	BY Matches	Products RMS Mass Error (ppm)	Products RMS RT Error (min)
	1044.58	2	1044.58	1044.58	-0.0018	-1.7217	7.085	190	198	(K)EVPGFIINR(L)		44.9264	PLGS Databank Search	24126	Pass One Match	10	b6y1y2y2*y3y4y5y6y7y9	9.05	0.0126
	1169.62	2	1169.62	1169.62	0.0046	3.9199	6.836	284	293	(R)QLEAEVPLDR(L)		40.301	PLGS Databank Search	33609	Pass One Match	15	b1b2b2*b3b3*b3°b5*b6°b10y4y5y6y7y8y10	11.3943	0.0082
	1071.65	2	1071.65	1071.65	0.0024	2.2408	6.3064	10	20	(K)ISIVGSGLIGR(S)		46.6979	PLGS Databank Search	22956	Pass One Match	7	b2°b3°y5y6y7y8y11	13.8437	0.0051
	1856.95	2.39	1856.95	1856.94	0.011	5.9364	6.1548	88	103	(K)NATIVQECVPENLELK(R)	Carbamidomethyl C (8)	45.4521	PLGS Databank Search	12491	Pass One Match	9	b2b3b3°b4*b4°b5b5°b7y7	8.9446	0.0211
	816.471	1.8	816.471	816.473	-0.002	-2.3889	0	192	198	(V)PGFIINR(L)		44.9309	PLGS Databank Search	6801	In Source Fragment	7	b2b3b4y3y4y5y6	10.1292	0.0075
	799.428	1.95	799.428	799.431	-0.0032	-3.9685	0	287	293	(E)AEVPLDR(L)		38.1352	PLGS Databank Search	31524	In Source Fragment	1	y7	5.7004	0.0007
	599.349	2	599.349	599.351	-0.0017	-2.9099	0	289	293	(E)VPLDR(L)		41.581	PLGS Databank Search	1739	In Source Fragment	3	y1y3y5	12.9788	0.018
	500.284	1	500.284	500.283	0.0018	3.6053	0	290	293	(V)PLDR(L)		38.4629	PLGS Databank Search	2875	In Source Fragment	0		0	0
	1026.58	2	1026.58	1026.57	0.0023	2.1936	0	190	198	(K)EVPGFIINR(L)		44.9238	PLGS Databank Search	1645	Neutral Loss (H2O)	0		0	0
	Band 5
	Entry	Description	mW (Da)	pI (pH)	PLGS Score	Peptides	Theoretical Peptides	Coverage (%)	Precursor RMS Mass Error (ppm)	Products	Digest Peptides	Modified Peptides	Products RMS Mass Error (ppm)	Products RMS RT Error (min)
	HE962201	PCO GH28 9 frame 0	38258	8.5415	2188.51	16	19	28.1081	4.0168	135	8	2	9.7243	0.0282657
	HE962198	PCO GH28 6 frame 0	40680	7.4517	1171.96	5	20	15.4667	4.4482	64	4	0	10.6167	0.0138909
PCO_GH28_9_frame_0
	Precursor MH+ (Da)	z	Peak mW	Peptide MH+ (Da)	MH+ Error (Da)	MH+ Error (ppm)	Score	Start	End	Sequence	Modifications	Retention Time (min)	Query Tool	Intensity	Peptide Type	Products	BY Matches	Products RMS Mass Error (ppm)	Products RMS RT Error (min)
	1357.63	2	1357.63	1357.63	0.0015	1.073	7.8436	291	301	(K)YGVNIEQDYEK(G)		39.5301	PLGS Databank Search	118648	Pass One Match	24	b2b3b4b4*b5b5*b6b11y1y2y2°y3y4y4°y5y5*y5°y6y6*y7y8y9y10y11	10.2415	0.0132
	1751.93	2.92	1751.93	1751.92	0.0092	5.2615	7.4734	135	151	(R)ATGGSVLTGLHVLNCPR(Q)	Carbamidomethyl C (15)	46.6292	PLGS Databank Search	233308	Pass One Match	31	b2b2°b5b5°b6b6°b7b7°b9°b17y1y2y3y4y4*y5y5*y6y7y7*y9y10y11y12y13y14y15y15°y16y16°y17	12.2103	0.0199
	1920.02	2.42	1920.02	1920.01	0.0052	2.7115	7.4598	310	329	(K)ANIPITGLSITGVSGSMTGK(N)	Oxidation M (17)	48.0397	PLGS Databank Search	77570	Variable Modification	20	b2b2*b3b4b4*b5b6b6*y2y3y4y5y6y7y8y10y12y17y18y20	11.7228	0.022
	1222.61	2.63	1222.61	1222.62	-0.006	-4.8773	7.1346	103	115	(K)GASGHVLDGQGPK(Y)		31.3797	PLGS Databank Search	48005	Pass One Match	9	y2y3y5y6y7y8y9y11y13	5.0109	0.0193
	1011.51	2	1011.51	1011.51	-0.0036	-3.592	7.0807	70	79	(K)SGSTVTFQGK(T)		31.4384	PLGS Databank Search	29904	Pass One Match	10	b2b3°y2y3y3*y4y5y6y7y10	3.7348	0.0076
	1645.79	2.86	1645.79	1645.78	0.0073	4.4432	6.8313	266	281	(K)THSDGGPGVIDNVSYK(N)		37.1579	PLGS Databank Search	139359	Pass One Match	9	b6°b8b9b9°y3y4y6y6*y7	5.3863	0.052
	1904.03	2.26	1904.03	1904.02	0.0094	4.9487	6.6676	310	329	(K)ANIPITGLSITGVSGSMTGK(N)		50.2181	PLGS Databank Search	10856	Pass One Match	7	b2y3y6y7y9y17y20	10.9616	0.0206
	1733.84	2.95	1733.84	1733.83	0.0115	6.6339	6.6107	221	237	(K)LQCSGGHGLSLSVGMSK(T)	Carbamidomethyl C (3), Oxidation M (15)	40.0531	PLGS Databank Search	84829	Variable Modification	10	b2b4°y2y4y5y6y9y14y15y17	8.3532	0.0413
	1204.6	3	1204.6	1204.61	-0.0064	-5.3449	0	103	115	(K)GASGHVLDGQGPK(Y)		31.3944	PLGS Databank Search	49802	Neutral Loss (H2O)	0		0	0
	1094.56	2	1094.56	1094.56	-0.0034	-3.15	0	105	115	(A)SGHVLDGQGPK(Y)		31.4226	PLGS Databank Search	60015	In Source Fragment	11	b2°b3b3°b4y3y5y6y7y8y9y11	7.5145	0.049
	1733.92	3	1733.92	1733.91	0.0086	4.9451	0	135	151	(R)ATGGSVLTGLHVLNCPR(Q)	Carbamidomethyl C (15)	46.6355	PLGS Databank Search	3438	Neutral Loss (H2O)	0		0	0
	808.356	1.84	808.356	808.358	-0.0029	-3.547	0	266	274	(K)THSDGGPGV(I)		37.155	PLGS Databank Search	12034	In Source Fragment	2	b8b9°	6.7729	0.0398
	1627.77	3	1627.77	1627.77	0.0038	2.3542	0	266	281	(K)THSDGGPGVIDNVSYK(N)		37.1633	PLGS Databank Search	4498	Neutral Loss (H2O)	0		0	0
	838.429	1	838.429	838.431	-0.0012	-1.4391	0	275	281	(V)IDNVSYK(N)		37.1635	PLGS Databank Search	2423	In Source Fragment	1	y4	0.1374	0.051
	725.348	1	725.348	725.346	0.0017	2.355	0	276	281	(I)DNVSYK(N)		37.1472	PLGS Databank Search	3467	In Source Fragment	1	y4	0.1374	0.0347
	993.497	2	993.497	993.5	-0.0029	-2.8905	0	70	79	(K)SGSTVTFQGK(T)		31.4366	PLGS Databank Search	2098	Neutral Loss (H2O)	0		0	0
PCO GH28 6 frame 0
	Precursor MH+ (Da)	z	Peak mW	Peptide MH+ (Da)	MH+ Error (Da)	MH+ Error (ppm)	Score	Start	End	Sequence	Modifications	Retention Time (min)	Query Tool	Intensity	Peptide Type	Products	BY Matches	Products RMS Mass Error (ppm)	Products RMS RT Error (min)
	1323.66	2	1323.66	1323.66	0.0011	0.8084	7.3486	297	307	(K)FGVEIQQDYPK(G)		42.5091	PLGS Databank Search	125373	Pass One Match	27	b2b3b4b4°b5b5°b6*b8b9b10b11y1y2y3y4y4°y5y5*y5°y6y6*y6°y7y7°y8y9y11	8.9901	0.011
	1172.69	2	1172.69	1172.69	0.0014	1.175	7.2344	78	88	(K)NSVVLIEGTIK(F)		44.1786	PLGS Databank Search	45261	Pass One Match	19	b1b2b2*b2°b3b3*b3°b4b4*y1y4y5y5°y6y7y8y9y11y11*	8.9934	0.0146
	1930.78	2.12	1930.78	1930.77	0.0091	4.7041	6.4119	340	356	(R)VSCGSGSCSDWNWSDVK(I)	Carbamidomethyl C (3), Carbamidomethyl C (8)	44.187	PLGS Databank Search	19710	Pass One Match	8	b3°y2y3y4y5y6y15y17	11.8497	0.0083
	2176.07	2.82	2176.07	2176.05	0.0188	8.6438	6.2891	208	226	(K)IVNQDDCVNVICSSNAVIR(N)	Carbamidomethyl C (7), Carbamidomethyl C (12)	43.8212	PLGS Databank Search	20405	Pass One Match	10	b5b6b11y1y2y3y6y7y8y19	15.3995	0.0212
	1155.66	2.86	1155.66	1155.66	-0.0003	-0.2386	0	78	88	(K)NSVVLIEGTIK(F)		44.1887	PLGS Databank Search	10901	Neutral Loss (NH3)	0		0	0
	Band 6
	no identification
	Band 7
	Entry	Description	mW (Da)	pI (pH)	PLGS Score	Peptides	Theoretical Peptides	Coverage (%)	Precursor RMS Mass Error (ppm)	Products	Digest Peptides	Modified Peptides	Products RMS Mass Error (ppm)	Products RMS RT Error (min)
	HE962193	PCO GH28 1 frame 0	38824	5.8271	6650.41	54	20	29.235	4.9652	333	11	1	12.6965	0.0368564
	PCO-Contig_25268	PCO GH1 1 frame 2	33270	4.9409	3028.07	17	22	22.2603	3.0378	124	6	0	11.8462	0.018252
	PCO-Contig_27637	PCO GH16 1 frame 1	42716	6.0806	1904.11	16	23	22.2222	3.768	140	8	0	12.4249	0.0385137
PCO GH28 1 frame 0
	Precursor MH+ (Da)	z	Peak mW	Peptide MH+ (Da)	MH+ Error (Da)	MH+ Error (ppm)	Score	Start	End	Sequence	Modifications	Retention Time (min)	Query Tool	Intensity	Peptide Type	Products	BY Matches	Products RMS Mass Error (ppm)	Products RMS RT Error (min)
	1622.79	2.02	1622.79	1622.78	0.0063	3.8697	8.6812	101	115	(K)GSVLDGQGQLYWDGK(G)		47.4565	PLGS Databank Search	248663	Pass One Match	47	b2b2°b3b3°b4b4°b5b5°b6b6°b7b7°b8b8°b9°b10b10°b11b11°b12b13b15b15*y1y2y3y4y4°y5y5°y6y6°y7y7°y8y8°y9y9*y10y10*y11y11*y12y12°y13y14°y15	10.011	0.0423
	1228.59	1.99	1228.59	1228.58	0.0052	4.2024	8.4664	286	295	(K)YAVNVEQDYK(K)		36.8551	PLGS Databank Search	243188	Pass One Match	35	b1b2b3b4b4*b5b5*b6b6*b6°b7*b8b8*b9b10*y1y2y3y4y4*y4°y5y5°y6y6*y6°y7y7*y7°y8y8*y9y9*y10y10*	5.8854	0.0208
	951.514	1.94	951.514	951.515	-0.0005	-0.5072	8.369	66	74	(K)GVTITFEGK(T)		41.4294	PLGS Databank Search	654662	Pass One Match	21	b2b3b3°b4b4°b5b5°b7°b8b9y1y2y3y3°y4y5y5°y6y6°y7y7°	10.9432	0.0425
	951.515	1.95	951.515	951.515	0.0005	0.566	8.2267	66	74	(K)GVTITFEGK(T)		40.831	PLGS Databank Search	27263.6	Pass One Match	17	b2b3b3°b4b5°b7°b9y1y2y3y3°y4y5y6y7y7°y9	5.3938	0.0246
	758.474	1.74	758.474	758.477	-0.0033	-4.3324	8.0975	93	100	(K)AITVVGAK(G)		33.0779	PLGS Databank Search	37835.1	Pass One Match	21	b2b3b3°b4°b5b5°b6b6°b7b7°b8y1y2y3y4y5y6y6°y7y7°y8	8.475	0.0141
	730.371	1.69	730.371	730.377	-0.0057	-7.7821	7.7749	75	80	(K)TTFAYK(E)		32.7655	PLGS Databank Search	51186.4	Pass One Match	14	b2°b3b3°b4b4°b5b5°b6y2y3y4y5y5°y6	7.735	0.0337
	1228.59	2	1228.59	1228.58	0.0043	3.5296	7.6455	286	295	(K)YAVNVEQDYK(K)		40.5864	PLGS Databank Search	70572	Pass One Match	9	b2b4y2y4y5y6y7y8y10	6.8268	0.0433
	957.515	1.97	957.515	957.515	-0.0002	-0.1574	7.5659	81	88	(K)EWSGPLLR(V)		45.7538	PLGS Databank Search	115354	Pass One Match	14	b2b2°b3°b4°b6°b8y1y2y3y4y5y6°y7°y8	11.6302	0.0165
	2781.33	3	2781.33	2781.3	0.0281	10.1044	6.9587	261	285	(K)THTNSGEGIIEDVTYSNIAMEGIWK(Y)	Oxidation M (20)	59.8673	PLGS Databank Search	64365	Variable Modification	11	b2b9b14y2y3y4y5y6y7y8°y25	21.7511	0.1068
	2832.39	3	2832.39	2832.35	0.0324	11.4544	6.9144	173	198	(K)DALGHNTDGFDINTTDQLTIEDTVVK(N)		52.682	PLGS Databank Search	5594.92	Pass Two Match	7	b6b7b17b19*y8y21y26	15.6043	0.0468
	2832.4	3	2832.4	2832.35	0.0491	17.3506	6.7017	173	198	(K)DALGHNTDGFDINTTDQLTIEDTVVK(N)		53.4207	PLGS Databank Search	38072	Pass Two Match	10	b1°b3b4b4°b7b8y1y7y8y21	31.1167	0.0524
	371.229	1	371.229	371.229	-0.0002	-0.5077	0	66	69	(K)GVTI(T)		41.3762	PLGS Databank Search	2470.79	In Source Fragment	0		0	0
	472.276	1	472.276	472.277	-0.001	-2.0139	0	66	70	(K)GVTIT(F)		41.3775	PLGS Databank Search	2484.03	In Source Fragment	6	b3°b4b4°b5b5°y2°	10.1392	0.0373
	730.376	2	730.376	730.377	-0.0013	-1.8472	0	66	72	(K)GVTITFE(G)		33.9156	PLGS Databank Search	764.943	In Source Fragment	0		0	0
	933.503	2	933.503	933.504	-0.0009	-0.9788	0	66	74	(K)GVTITFEGK(T)		41.3795	PLGS Databank Search	36445.4	Neutral Loss (H2O)	0		0	0
	777.409	2	777.409	777.414	-0.0055	-7.1301	0	68	74	(V)TITFEGK(T)		41.3666	PLGS Databank Search	403.041	In Source Fragment	5	b1°b4°b5°b6b6°	23.3807	0.0142
	795.422	1.53	795.422	795.425	-0.0027	-3.4448	0	68	74	(V)TITFEGK(T)		41.3713	PLGS Databank Search	21298.4	In Source Fragment	3	b2°b3°b5	5.4506	0.0609
	676.364	1	676.364	676.366	-0.0025	-3.7458	0	69	74	(T)ITFEGK(T)		42.4111	PLGS Databank Search	379.62	In Source Fragment	1	b5°	0	0
	694.375	1	694.375	694.377	-0.0017	-2.4299	0	69	74	(T)ITFEGK(T)		42.0954	PLGS Databank Search	797.121	In Source Fragment	1	y4°	0	0
	581.292	1	581.292	581.293	-0.0014	-2.3655	0	70	74	(I)TFEGK(T)		40.8236	PLGS Databank Search	1936.59	In Source Fragment	3	b2b2°b3	10.8741	0.0277
	480.246	1	480.246	480.245	0.0011	2.2665	0	71	74	(T)FEGK(T)		41.3952	PLGS Databank Search	2976.48	In Source Fragment	3	b2b3b4°	8.3628	0.0454
	712.363	2	712.363	712.366	-0.0037	-5.2318	0	75	80	(K)TTFAYK(E)		32.7613	PLGS Databank Search	14208.5	Neutral Loss (H2O)	0		0	0
	629.33	1.12	629.33	629.329	0.0004	0.6126	0	76	80	(T)TFAYK(E)		32.7548	PLGS Databank Search	3910.46	In Source Fragment	7	b2b2°b3b3°y3y5y5°	5.6517	0.02
	528.279	1.01	528.279	528.282	-0.0024	-4.607	0	77	80	(T)FAYK(E)		32.76	PLGS Databank Search	25052.7	In Source Fragment	4	b2b4y3y4	8.0632	0.0137
	381.212	1	381.212	381.213	-0.0013	-3.535	0	78	80	(F)AYK(E)		32.7517	PLGS Databank Search	1741.69	In Source Fragment	2	b1b2	5.7686	0.0282
	385.151	1	385.151	385.151	0.0005	1.3371	0	81	83	(K)EWS(G)		45.7556	PLGS Databank Search	2737	In Source Fragment	1	b3°	0	0
	442.173	1	442.173	442.172	0.0006	1.305	0	81	84	(K)EWSG(P)		45.7535	PLGS Databank Search	2187	In Source Fragment	3	b3°b4°y3°	0	0
	939.504	2	939.504	939.505	-0.0008	-0.9047	0	81	88	(K)EWSGPLLR(V)		45.7556	PLGS Databank Search	40480	Neutral Loss (H2O)	0		0	0
	555.362	1	555.362	555.361	0.0005	0.9857	0	84	88	(S)GPLLR(V)		46.5954	PLGS Databank Search	58689	In Source Fragment	4	b2b3b4b5	7.8432	0.0175
	498.34	1	498.34	498.34	0.0005	0.9779	0	85	88	(G)PLLR(V)		46.5885	PLGS Databank Search	39471	In Source Fragment	5	b1b2b3y1y2	10.0412	0.0205
	367.235	1	367.235	367.234	0.0006	1.7545	0	93	96	(K)AITV(V)		33.0771	PLGS Databank Search	779.199	In Source Fragment	2	b3b4°	3.6133	0.0007
	484.313	1	484.313	484.313	0.0006	1.148	0	93	97	(K)AITVV(G)		33.0766	PLGS Databank Search	841.926	In Source Fragment	5	b3b3°b4°b5b5°	7.2694	0.0229
	740.463	2	740.463	740.466	-0.0036	-4.878	0	93	100	(K)AITVVGAK(G)		33.0769	PLGS Databank Search	26505.8	Neutral Loss (H2O)	0		0	0
	669.432	2	669.432	669.429	0.0021	3.1028	0	94	100	(A)ITVVGAK(G)		33.0957	PLGS Databank Search	383.286	In Source Fragment	4	b2b3°y6°y7°	5.9017	0.0131
	687.44	1.64	687.44	687.44	0.0003	0.4194	0	94	100	(A)ITVVGAK(G)		33.0707	PLGS Databank Search	1654.12	In Source Fragment	5	b1b2°y6°y7y7°	5.6535	0.0265
	556.346	1.48	556.346	556.345	0.001	1.7497	0	95	100	(I)TVVGAK(G)		33.0612	PLGS Databank Search	445.198	In Source Fragment	1	y6°	0	0
	574.354	1.02	574.354	574.356	-0.0019	-3.2766	0	95	100	(I)TVVGAK(G)		33.0739	PLGS Databank Search	65451.1	In Source Fragment	13	b1°b2b2°b3b3°b4b5b5°y3y4y5y6y6°	7.2318	0.0129
	473.308	1	473.308	473.308	-0.0003	-0.5381	0	96	100	(T)VVGAK(G)		33.0671	PLGS Databank Search	4156.48	In Source Fragment	4	b2b3b4y5	6.0413	0.0175
	374.241	1	374.241	374.24	0.0015	4.0792	0	97	100	(V)VGAK(G)		33.076	PLGS Databank Search	1962.66	In Source Fragment	4	b1b2b3b4	11.3086	0.0278
	472.242	1	472.242	472.24	0.0016	3.3402	0	101	105	(K)GSVLD(G)		45.123	PLGS Databank Search	441.94	In Source Fragment	2	b5y4	10.9501	0.0427
	955.49	2	955.49	955.484	0.0054	5.6735	0	101	110	(K)GSVLDGQGQL(Y)		42.651	PLGS Databank Search	471.063	In Source Fragment	4	b2b7*y6*y7	25.3452	0.0413
	1604.78	2	1604.78	1604.77	0.0089	5.5354	0	101	115	(K)GSVLDGQGQLYWDGK(G)		47.2931	PLGS Databank Search	935.813	Neutral Loss (H2O)	0		0	0
	1478.73	2	1478.73	1478.73	0.006	4.0382	0	103	115	(S)VLDGQGQLYWDGK(G)		46.5515	PLGS Databank Search	1905.23	In Source Fragment	2	b3y13	26.5381	0.03
	1266.59	2	1266.59	1266.58	0.0117	9.2372	0	105	115	(L)DGQGQLYWDGK(G)		47.3863	PLGS Databank Search	401.004	In Source Fragment	3	b2b6°b8*	19.9849	0.0353
	1077.49	2	1077.49	1077.5	-0.0095	-8.8281	0	107	115	(G)QGQLYWDGK(G)		44.9926	PLGS Databank Search	416.075	In Source Fragment	2	b1y9*	10.8797	0.0393
	909.446	1	909.446	909.447	-0.0005	-0.5125	0	109	115	(G)QLYWDGK(G)		50.0153	PLGS Databank Search	2569.97	In Source Fragment	3	b7y1y7*	10.8022	0.0207
	781.385	1	781.385	781.388	-0.0025	-3.251	0	110	115	(Q)LYWDGK(G)		49.9026	PLGS Databank Search	5855.4	In Source Fragment	4	b4°b5y5°y6	16.8923	0.0282
	650.294	1	650.294	650.293	0.0011	1.7063	0	111	115	(L)YWDGK(G)		49.3436	PLGS Databank Search	338.685	In Source Fragment	3	b3y2y3	6.7422	0.0376
	668.304	1	668.304	668.304	-0.0003	-0.4514	0	111	115	(L)YWDGK(G)		49.3971	PLGS Databank Search	366.79	In Source Fragment	1	b2	3.0825	0.0159
	2339.15	2.67	2339.15	2339.12	0.0217	9.2823	0	178	198	(H)NTDGFDINTTDQLTIEDTVVK(N)		55.2466	PLGS Databank Search	2226.2	In Source Fragment	5	b7b7*b7°y7y8	30.4909	0.0262
	1210.58	2	1210.58	1210.57	0.008	6.5704	0	286	295	(K)YAVNVEQDYK(K)		42.4822	PLGS Databank Search	2356.33	Neutral Loss (H2O)	5	b4b10y3°y4y6*	9.8346	0.03
	1211.56	2	1211.56	1211.56	0.0067	5.5055	0	286	295	(K)YAVNVEQDYK(K)		36.8547	PLGS Databank Search	495.095	Neutral Loss (NH3)	0		0	0
	553.261	1	553.261	553.262	-0.0007	-1.2709	0	292	295	(E)QDYK(K)		42.9852	PLGS Databank Search	520.959	In Source Fragment	5	b1b2b2*y1y4	19.0461	0.0338
	353.218	1	353.218	353.218	-0.0008	-2.1517	0	66	69	(K)GVTI(T)		37.6082	PLGS Databank Search	10108.4	In Source Fragment	2	y2°y3	14.1828	0.0193
PCO Contig 25268 frame 2
	Precursor MH+ (Da)	z	Peak mW	Peptide MH+ (Da)	MH+ Error (Da)	MH+ Error (ppm)	Score	Start	End	Sequence	Retention Time (min)	Query Tool	Intensity	Peptide Type	Products	BY Matches	Products RMS Mass Error (ppm)	Products RMS RT Error (min)
	1271.61	1.99	1271.61	1271.61	0.002	1.5836	7.821	168	177	(K)VVDWFTDYAR(L)	51.1719	PLGS Databank Search	122846	Pass One Match	15	b2b3b4b5b10y1y2y3y4y5y6y6°y7y8y10	10.424	0.0165
	1102.57	2	1102.57	1102.56	0.0023	2.0691	7.7819	266	275	(K)EEDVVAAEIK(R)	38.1685	PLGS Databank Search	104425	Pass One Match	15	b2b2°b3b3°b4°b5°y2y3y3°y4y5y6y7y8y10	5.8024	0.0197
	1865.9	2.12	1865.9	1865.89	0.01	5.3802	7.6158	250	265	(R)NTIVIDSDWYEPATNK(E)	47.8819	PLGS Databank Search	60250	Pass One Match	29	b2b2*b2°b3b3°b4b4*b4°b5b5*b5°b7°b8b9b11b16y2y3y4*y5y5*y6y6°y7y8y10y11y12y16	13.5654	0.0159
	1085.6	1.99	1085.6	1085.6	0.002	1.8291	7.598	189	197	(K)VWVTINEPK(Q)	43.1299	PLGS Databank Search	164771	Pass One Match	17	b2b3b6b7b7*y2y3y3°y4y4*y4°y5y6y7y7°y8y9	14.5452	0.0168
	1000.48	1.98	1000.48	1000.47	0.0053	5.2881	7.3091	98	105	(K)EVGVDYYR(F)	36.4324	PLGS Databank Search	62836	Pass One Match	11	b2°b3°b4b4°y1y2y3y4y5y6y8	8.793	0.0169
	1308.58	2.83	1308.58	1308.58	-0.0043	-3.2727	7.2818	77	88	(R)TTGDVASDSYHR(Y)	28.8237	PLGS Databank Search	50896	Pass One Match	11	b2°b4y1y2y3y4y5y6y7y10y12	7.6681	0.0228
	1106.49	2	1106.49	1106.49	-0.0009	-0.7999	0	79	88	(T)GDVASDSYHR(Y)	28.8272	PLGS Databank Search	13361	In Source Fragment	6	y3y4y5y6y7y10	3.6027	0.015
	367.197	1	367.197	367.198	-0.0004	-1.0281	0	98	101	(K)EVGV(D)	36.4277	PLGS Databank Search	4213	In Source Fragment	2	b3°b4°	0	0
	982.465	2	982.465	982.463	0.0025	2.5581	0	98	105	(K)EVGVDYYR(F)	36.4367	PLGS Databank Search	10277	Neutral Loss (H2O)	0		0	0
	772.363	1.42	772.363	772.362	0.001	1.3164	0	100	105	(V)GVDYYR(F)	36.4238	PLGS Databank Search	2446	In Source Fragment	4	b2b3b3°y5	11.6124	0.0107
	616.273	1	616.273	616.273	0.0001	0.1979	0	102	105	(V)DYYR(F)	36.3902	PLGS Databank Search	6293	In Source Fragment	2	b4y3	5.7011	0.0315
	385.226	1	385.226	385.223	0.0027	6.9818	0	189	191	(K)VWV(T)	43.1486	PLGS Databank Search	2038	In Source Fragment	1	b3	1.003	0
	800.449	1	800.449	800.451	-0.0022	-2.7905	0	191	197	(W)VTINEPK(Q)	43.1433	PLGS Databank Search	1902	In Source Fragment	8	b3°b4b4*b5*b5°y3y4°y7°	19.499	0.0217
	1084.55	2	1084.55	1084.55	0.0022	2.0265	0	266	275	(K)EEDVVAAEIK(R)	38.1673	PLGS Databank Search	7507	Neutral Loss (H2O)	0		0	0
	630.384	1	630.384	630.382	0.0018	2.7817	0	270	275	(V)VAAEIK(R)	39.336	PLGS Databank Search	2210	In Source Fragment	1	y6	14.9142	0.0049
	531.313	1	531.313	531.314	-0.0002	-0.3339	0	271	275	(V)AAEIK(R)	38.158	PLGS Databank Search	2245	In Source Fragment	2	b2y3°	12.1049	0.0169
	1290.57	3	1290.57	1290.57	-0.001	-0.7923	0	77	88	(R)TTGDVASDSYHR(Y)	28.827	PLGS Databank Search	12116	Neutral Loss (H2O)	0		0	0
PCO GH16 1 frame 1 orf 2
	Precursor MH+ (Da)	z	Peak mW	Peptide MH+ (Da)	MH+ Error (Da)	MH+ Error (ppm)	Score	Start	End	Sequence	Modifications	Retention Time (min)	Query Tool	Intensity	Peptide Type	Products	BY Matches	Products RMS Mass Error (ppm)	Products RMS RT Error (min)
	1230.67	2	1230.67	1230.67	0.0028	2.2935	7.5008	134	145	(R)SGSSTNILNPIK(S)		42.067	PLGS Databank Search	86001	Pass One Match	20	b2b2°b3b3°b5b5°b7b7°b8b8°b9b9*y2y3y4y4*y5y6y7y12	10.6139	0.0158
	1024.47	1.98	1024.47	1024.47	-0.0003	-0.2579	7.4449	344	352	(K)AATDFWEGK(D)		42.4141	PLGS Databank Search	99541	Pass One Match	15	b2b3b4b5°b9y1y2y3y3°y4y5y6y7y7°y9	11.7728	0.0182
	967.489	1.98	967.489	967.488	0.001	0.9903	7.3966	255	261	(K)YQLEWTK(N)		42.4194	PLGS Databank Search	101535	Pass One Match	18	b1b2b2*b3b5y2y2°y3y3°y4y4°y5y5°y6y6*y6°y7y7*	10.4109	0.018
	1301.66	2	1301.66	1301.65	0.0063	4.8125	7.3596	353	362	(K)DQWLPTWDLK(T)		53.4725	PLGS Databank Search	81071	Pass One Match	18	b2b2*b2°b3b3*b4b4*b5*b10*y2y3y4y6y6°y7y8y9*y10	15.4701	0.0181
	928.478	1.96	928.478	928.477	0.0004	0.4744	6.9877	151	158	(R)SLESFAFK(Y)		46.044	PLGS Databank Search	26292	Pass Two Match	8	b2b3y2y3y4y5y6y8	15.5171	0.0265
	1255.64	2.66	1255.64	1255.64	-0.0011	-0.847	6.9699	28	40	(K)SATTVSGTHAPAR(I)		28.9762	PLGS Databank Search	16888	Pass One Match	7	y3y4y5y7y8y11y13	6.4103	0.0471
	1379.62	2.57	1379.62	1379.62	0.0022	1.5875	6.7575	243	254	(K)NIESGFDADFHK(Y)		45.1376	PLGS Databank Search	84669	Pass Two Match	14	b1*b2b2*b3b3*b3°b4*y2y3y4y5y5°y6y12	13.9368	0.0906
	1571.75	2.03	1571.75	1571.74	0.0103	6.577	6.722	41	53	(R)ICSGELIFEDNFK(K)	Carbamidomethyl C (2)	50.5541	PLGS Databank Search	64763	Pass One Match	11	b3b5b5°b7b10y1y4y4*y6y11y13	14.0545	0.0289
	1097.57	2.09	1097.57	1097.57	0.0005	0.4806	0	30	40	(A)TTVSGTHAPAR(I)		28.9939	PLGS Databank Search	13993	In Source Fragment	7	b2y3y4y5y7y8y11	6.4168	0.0547
	728.368	1	728.368	728.361	0.0068	9.2965	0	153	158	(L)ESFAFK(Y)		46.044	PLGS Databank Search	3803	In Source Fragment	4	b3°y3y4y5	14.413	0.029
	949.48	2	949.48	949.478	0.0021	2.1655	0	255	261	(K)YQLEWTK(N)		42.5205	PLGS Databank Search	1831	Neutral Loss (H2O)	2	b4*b4°	0	0
	545.276	1	545.276	545.272	0.0038	6.9427	0	258	261	(L)EWTK(N)		44.3926	PLGS Databank Search	1824	In Source Fragment	2	b4y1	7.6394	0.0467
	563.282	1	563.282	563.282	-0.0009	-1.5807	0	258	261	(L)EWTK(N)		43.5816	PLGS Databank Search	32499	In Source Fragment	2	b4y4	1.6077	0.0331
	1006.46	2	1006.46	1006.46	0.0016	1.572	0	344	352	(K)AATDFWEGK(D)		42.4121	PLGS Databank Search	18558	Neutral Loss (H2O)	1	y7°	0	0
	882.398	1.58	882.398	882.399	-0.001	-1.1175	0	346	352	(A)TDFWEGK(D)		42.4097	PLGS Databank Search	3161	In Source Fragment	11	b1b1°b2b2°b3b3°b4b4°b5y6y7°	13.2444	0.0229
	1237.63	3	1237.63	1237.63	-0.0028	-2.2824	0	28	40	(K)SATTVSGTHAPAR(I)		28.9856	PLGS Databank Search	21765	Neutral Loss (H2O)	0		0	0
	Band 8
	no identification
	Band 9
	Entry	Description	mW (Da)	pI (pH)	PLGS Score	Peptides	Theoretical Peptides	Coverage (%)	Precursor RMS Mass Error (ppm)	Products	Digest Peptides	Modified Peptides	Products RMS Mass Error (ppm)	Products RMS RT Error (min)
	PCO-RE-Contig_15148_frame_0	Cysteine proteinase	12544	4.8413	6518.13	11	9	54.8673	4.4218	122	4	1	6.8135	0.0159328
Cysteine proteinase
	Precursor MH+ (Da)	z	Peak mW	Peptide MH+ (Da)	MH+ Error (Da)	MH+ Error (ppm)	Score	Start	End	Sequence	Modifications	Retention Time (min)	Query Tool	Intensity	Peptide Type	Products	BY Matches	Products RMS Mass Error (ppm)	Products RMS RT Error (min)
	1890.01	2.11	1890.01	1890	0.012	6.3679	8.1317	56	74	(K)AVATVGPISVGIDATDTFR(F)		51.4713	PLGS Databank Search	242900	Pass One Match	31	b2b3b4b4°b5b5°b6b6°b7b8b8°b9b9°b10b10°b19y1y2y3y4y5y8y9y10y11y13y14y15y16y17y19	6.5372	0.0118
	988.419	1.97	988.419	988.419	-0.0006	-0.6193	8.1056	25	31	(R)DQFCQYK(K)	Carbamidomethyl C (4)	32.3001	PLGS Databank Search	616798	Pass One Match	24	b1°b2b2*b2°b3b3*b4b4*b4°b5b5*b6b7*y1y2y3y3*y4y4*y5y5*y6*y7y7*	6.3526	0.0084
	2208.09	2.76	2208.09	2208.07	0.0171	7.7654	7.8468	4	22	(K)GLQYVADYGLMLENAYPYK(A)		56.0208	PLGS Databank Search	47495	Pass One Match	18	b2b3b4b5b6b7b8b9b10b15y2y3y4y5y6y7y8y19	5.9585	0.0161
	2054.78	2.4	2054.78	2054.77	0.0086	4.1895	7.3562	75	91	(R)FYDSGVMDDTTCNNEDR(N)	Oxidation M (7), Carbamidomethyl C (12)	34.7491	PLGS Databank Search	20377	Variable Modification	21	b3b4b4°b5°b6b6°b7b7°b8y1y2y3y3°y4y4*y5y5*y6y6*y7y17	8.4297	0.028
	842.315	1	842.315	842.314	0.0014	1.7007	0	25	30	(R)DQFCQY(K)	Carbamidomethyl C (4)	32.2934	PLGS Databank Search	2051	In Source Fragment	8	b3*b4b4*b4°b5b5*b6y3	9.6063	0.0144
	971.397	2	971.397	971.393	0.0039	3.9688	0	25	31	(R)DQFCQYK(K)	Carbamidomethyl C (4)	32.2923	PLGS Databank Search	20995	Neutral Loss (NH3)	0		0	0
	745.329	1	745.329	745.334	-0.0044	-5.9545	0	27	31	(Q)FCQYK(K)	Carbamidomethyl C (2)	32.2931	PLGS Databank Search	25500	In Source Fragment	8	b2b3b3*b5*y3y3*y4*y5*	6.105	0.0088
	598.266	1	598.266	598.265	0.0004	0.7315	0	28	31	(F)CQYK(K)	Carbamidomethyl C (1)	32.2952	PLGS Databank Search	8122	In Source Fragment	9	b1b2b2*b3b3*b4b4*y3y4*	4.2264	0.0095
	438.234	1	438.234	438.235	-0.0003	-0.7277	0	29	31	(C)QYK(K)		32.3123	PLGS Databank Search	2729	In Source Fragment	1	b1	1.0204	0.0265
	1872	3	1872	1871.99	0.0118	6.2853	0	56	74	(K)AVATVGPISVGIDATDTFR(F)		51.4717	PLGS Databank Search	1582	Neutral Loss (H2O)	0		0	0
	391.161	1	391.161	391.161	-0.0005	-1.272	0	25	27	(R)DQF(C)		32.2906	PLGS Databank Search	4514	In Source Fragment	2	b3b3*	4.5205	0.005
	Band 10
	Entry	Description	mW (Da)	pI (pH)	PLGS Score	Peptides	Theoretical Peptides	Coverage (%)	Precursor RMS Mass Error (ppm)	Products	Digest Peptides	Modified Peptides	Products RMS Mass Error (ppm)	Products RMS RT Error (min)
	HE962204	PCO GH45 4 frame 2	25570	4.4707	5277.28	9	11	30.4167	5.3165	107	4	0	10.3384	0.0227608
	HE962205	PCO GH45 5 frame 0	25446	4.7886	1183.27	5	10	29.1667	5.9788	57	4	1	12.4838	0.0162459
PCO GH45 4 frame 2
	Precursor MH+ (Da)	z	Peak mW	Peptide MH+ (Da)	MH+ Error (Da)	MH+ Error (ppm)	Score	Start	End	Sequence	Modifications	Retention Time (min)	Query Tool	Intensity	Peptide Type	Products	BY Matches	Products RMS Mass Error (ppm)	Products RMS RT Error (min)
	1572.87	2.02	1572.87	1572.86	0.0058	3.6928	8.467	136	150	(K)QLLVQVTNTGSDLGK(N)		43.6982	PLGS Databank Search	552539	Pass One Match	41	b1b2b2*b3b3*b4b4*b5b5*b6b6*b7b7*b7°b8b9b9*b15b15*y1y2y3y4y4°y5y5°y6y7y7°y8y8*y9y9°y10y10°y11y11*y11°y12y13y15	8.1449	0.008
	2592.12	2.99	2592.12	2592.1	0.0211	8.1295	7.7669	184	205	(R)YGGVHTEEECNQLPEDLQEGCK(F)	Carbamidomethyl C (10), Carbamidomethyl C (21)	40.684	PLGS Databank Search	259770	Pass One Match	17	b7b9b11b12b12*b13b13*y3y4y4°y5y5*y6y7y9y10y22*	12.3858	0.0495
	2531.07	2.83	2531.07	2531.05	0.0219	8.6516	7.4782	74	96	(K)ENNSQSGCEVDGVAYSCSNQVAR(V)	Carbamidomethyl C (8), Carbamidomethyl C (17)	36.4921	PLGS Databank Search	63513	Pass One Match	17	b4°b6b6*b6°b13b14b15y1y2y3y5y6*y7y8y9y10y23	8.8935	0.0132
	1722.65	2.03	1722.65	1722.63	0.0107	6.198	7.3772	38	50	(R)YWDCCATSCAWDK(I)	Carbamidomethyl C (4), Carbamidomethyl C (5), Carbamidomethyl C (9)	42.6232	PLGS Databank Search	58865	Pass One Match	12	b2b3b4y2y3y4y6y7y8y9y11y13	9.0926	0.0169
	782.481	1.3	782.481	782.477	0.0035	4.4609	0	136	142	(K)QLLVQVT(N)		43.2651	PLGS Databank Search	4269	In Source Fragment	4	b7b7*y3°y5°	12.9015	0.009
	1554.85	3	1554.85	1554.85	0.0044	2.8492	0	136	150	(K)QLLVQVTNTGSDLGK(N)		43.693	PLGS Databank Search	7870	Neutral Loss (H2O)	0		0	0
	973.499	2	973.499	973.495	0.0045	4.5971	0	141	150	(Q)VTNTGSDLGK(N)		44.2698	PLGS Databank Search	1708	In Source Fragment	3	b3*b4*b8	27.1747	0.0087
	432.246	1	432.246	432.245	0.0008	1.9364	0	147	150	(S)DLGK(N)		44.9466	PLGS Databank Search	7912	In Source Fragment	3	b1b2y4	5.4584	0.0286
	681.431	1	681.431	681.429	0.002	2.9143	0	136	141	(K)QLLVQV(T)		43.2645	PLGS Databank Search	3112	In Source Fragment	10	b1b2*b3b3*b4b4*b5b6b6*y3*	8.9511	0.0132
PCO GH45 5 frame 0
	Precursor MH+ (Da)	z	Peak mW	Peptide MH+ (Da)	MH+ Error (Da)	MH+ Error (ppm)	Score	Start	End	Sequence	Modifications	Retention Time (min)	Query Tool	Intensity	Peptide Type	Products	BY Matches	Products RMS Mass Error (ppm)	Products RMS RT Error (min)
	1606.81	2.04	1606.81	1606.81	0.0039	2.4434	7.3085	136	150	(K)QMLVQVTNTGSDLGK(N)	Oxidation M (2)	38.8313	PLGS Databank Search	81019	Variable Modification	24	b2b2*b3b3*b4b4*b5b5*b6b6*b15b15*y1y2y3y4y6y7y8y9y10y11y11*y15	12.2368	0.0105
	2080.06	2.61	2080.06	2080.05	0.0115	5.5439	6.9462	208	225	(R)FTYLEGVPNPDVAFQQVR(C)		51.8358	PLGS Databank Search	52431	Pass One Match	17	b2°b3°b4b4°b5b6b7b7°b12y2y3y5*y6y7y9y11y18	13.8243	0.0206
	2577.16	2.89	2577.16	2577.14	0.0175	6.8012	6.8106	184	205	(R)ITGVQTEEECNQLPEDLQEGCK(F)	Carbamidomethyl C (10), Carbamidomethyl C (21)	41.4179	PLGS Databank Search	41400	Pass One Match	9	b7b12b13y3y4y7y9y22y22*	6.727	0.0187
	1606.72	2	1606.72	1606.71	0.0077	4.8133	6.3653	226	240	(R)CPSELVALTGCGDLD(-)	Carbamidomethyl C (1), Carbamidomethyl C (11)	50.1101	PLGS Databank Search	11834	Pass One Match	7	b5b6b7b8y6y7y15	15.2749	0.017
	1119.57	2	1119.57	1119.56	0.0095	8.5205	0	140	150	(V)QVTNTGSDLGK(N)		39.5216	PLGS Databank Search	2413	In Source Fragment	0		0	0
	Band 11
	Entry	Description	mW (Da)	pI (pH)	PLGS Score	Peptides	Theoretical Peptides	Coverage (%)	Precursor RMS Mass Error (ppm)	Products	Digest Peptides	Modified Peptides	Products RMS Mass Error (ppm)	Products RMS RT Error (min)
	HE962207	PCO GH45 7 frame 0	25851	4.3799	2314.16	12	10	9.9585	5.2664	111	2	0	10.5126	0.0197673
PCO GH45 7 frame 0
	Precursor MH+ (Da)	z	Peak mW	Peptide MH+ (Da)	MH+ Error (Da)	MH+ Error (ppm)	Score	Start	End	Sequence	Modifications	Retention Time (min)	Query Tool	Intensity	Peptide Type	Products	BY Matches	Products RMS Mass Error (ppm)	Products RMS RT Error (min)
	1246.6	1.87	1246.6	1246.6	0.0037	2.9498	7.8439	230	241	(K)ELLDISGCSPVG(-)	Carbamidomethyl C (8)	48.9591	PLGS Databank Search	176815	Pass One Match	27	b2b2°b3b3°b4b4°b5b5°b6b6°b7b8b8°b9b9°b10°b11y3y4y5°y6y7y7°y8y9y10y12	6.8453	0.017
	1532.78	2.03	1532.78	1532.77	0.0073	4.7413	7.5769	197	208	(K)LPQNLWEGCLFR(F)	Carbamidomethyl C (9)	55.7571	PLGS Databank Search	154373	Pass One Match	18	b3b3*b4b4*b5b5*b10*y1y3y4y5y6y7y8y11y11*y12y12*	10.3597	0.0284
	471.249	1	471.249	471.245	0.0041	8.7949	0	230	233	(K)ELLD(I)		48.9748	PLGS Databank Search	2413	In Source Fragment	3	b3b3°y3°	3.2886	0.014
	584.33	1	584.33	584.329	0.0006	0.9623	0	230	234	(K)ELLDI(S)		48.9679	PLGS Databank Search	21395	In Source Fragment	8	b3b3°b4b4°b5b5°y2°y4°	15.3169	0.0193
	671.365	1	671.365	671.361	0.0036	5.3356	0	230	235	(K)ELLDIS(G)		48.9594	PLGS Databank Search	2587	In Source Fragment	4	b3b3°b6°y3°	18.0612	0.0179
	888.418	1	888.418	888.413	0.005	5.6375	0	230	237	(K)ELLDISGC(S)	Carbamidomethyl C (8)	48.9569	PLGS Databank Search	2857	In Source Fragment	8	b3b3°b6°b7b7°b8b8°y3°	11.663	0.0222
	1171.57	2	1171.57	1171.57	0.0051	4.3356	0	230	240	(K)ELLDISGCSPV(G)	Carbamidomethyl C (8)	48.9593	PLGS Databank Search	22980	In Source Fragment	18	b3b3°b4b4°b5b5°b6b6°b7b8b8°b9b9°b10°b11y2y7y7°	8.521	0.0204
	1228.59	2	1228.59	1228.59	0.0037	3.0323	0	230	241	(K)ELLDISGCSPVG(-)	Carbamidomethyl C (8)	47.3179	PLGS Databank Search	8819	Neutral Loss (H2O)	3	b8°b12y8	15.9407	0.0172
	891.396	1	891.396	891.388	0.0084	9.4738	0	233	241	(L)DISGCSPVG(-)	Carbamidomethyl C (5)	48.9574	PLGS Databank Search	1520	In Source Fragment	8	b3°b4b4°b6°y5°y7°y8y9	7.2408	0.0121
	663.276	1	663.276	663.277	-0.0002	-0.3685	0	235	241	(I)SGCSPVG(-)	Carbamidomethyl C (3)	48.9582	PLGS Databank Search	15872	In Source Fragment	10	b2b3°b4b6y3y4y5°y6y7y7°	13.0971	0.0158
	359.193	1	359.193	359.192	0.001	2.6799	0	238	241	(C)SPVG(-)		48.9748	PLGS Databank Search	5791	In Source Fragment	4	b2b3b3°y4	11.8716	0.0083
	1080.54	2	1080.54	1080.53	0.0067	6.168	0	201	208	(N)LWEGCLFR(F)	Carbamidomethyl C (5)	51.6821	PLGS Databank Search	3551	In Source Fragment	0		0	0

## Sheet: Band 11 MS BLAST
	HE962202		GH45-1		Phaedon cochleariae
	Total Score: 471
	Score = 96 (49.9 bits)						Score = 83 (43.4 bits)						Score = 77 (40.4 bits)
	Identities = 13/15 (86%), Positives = 14/15 (93%)						Identities = 12/12 (100%), Positives = 12/12 (100%)						Identities = 9/11 (81%), Positives = 11/11 (100%)
	Query: 2377 ENCSELPEVLQPGCR 2391						Query: 1342 MLLTFQGQLAGK 1353						Query: 2328 QCPAELVALSN 2338
	E CS+LPEVLQPGCR						MLLTFQGQLAGK						QCPAE+VA+SN
	Sbjct: 195 EQCSDLPEVLQPGCR 209						Sbjct: 128 MLLTFQGQLAGK 139						Sbjct: 229 QCPAEIVAISN 239
	Score = 72 (37.9 bits)						Score = 70 (36.9 bits)						Score = 37 (20.3 bits)
	Identities = 11/14 (78%), Positives = 12/14 (85%)						Identities = 12/22 (54%), Positives = 14/22 (63%)						Identities = 4/5 (80%), Positives = 4/5 (80%)
	Query: 1198 QLLVQVTNTSGDLG 1211						Query: 2434 PEGAPELVAGPDVVSGYGTTTR 2455						Query: 2147 PTCAW 2151
	Q LVQ+TNT GDLG						P+ PE+V SGYGTTTR						P CAW
	Sbjct: 140 QFLVQITNTGGDLG 153						Sbjct: 23 PDASPEIVPVDGGLSGYGTTTR 44						Sbjct: 51 PSCAW 55
	Score = 36 (19.8 bits)
	Identities = 5/7 (71%), Positives = 6/7 (85%)
	Query: 1698 FVEVQCP 1704
	F +VQCP
	Sbjct: 225 FQQVQCP 231
	HE962207		GH45-7		Phaedon cochleariae
	Total Score: 344
	Score = 96 (49.9 bits)						Score = 80 (41.9 bits)						Score = 64 (33.9 bits)
	Identities = 12/12 (100%), Positives = 12/12 (100%)						Identities = 11/11 (100%), Positives = 11/11 (100%)						Identities = 9/15 (60%), Positives = 12/15 (80%)
	Query: 2147 PTCAWPGNVGYK 2158						Query: 1484 VLFSFQQEQLK 1494						Query: 1525 LPLPGGLTGDPSATR 1539
	PTCAWPGNVGYK						VLFSFQQEQLK						+P+PGGLTG+ TR
	Sbjct: 47 PTCAWPGNVGYK 58						Sbjct: 122 VLFSFQQEQLK 132						Sbjct: 26 IPIPGGLTGNGPTTR 40
	Score = 64 (33.9 bits)						Score = 40 (21.8 bits)
	Identities = 8/8 (100%), Positives = 8/8 (100%)						Identities = 6/10 (60%), Positives = 7/10 (70%)
	Query: 1698 FVEVQCPK 1705						Query: 2328 QCPAELVALS 2337
	FVEVQCPK						QCP EL +S
	Sbjct: 222 FVEVQCPK 229						Sbjct: 226 QCPKELLDIS 235
	HE962203		GH45-3		Phaedon cochleariae
	Total Score: 308
	Score = 76 (39.9 bits)						Score = 70 (36.9 bits)						Score = 68 (35.9 bits)
	Identities = 11/12 (91%), Positives = 11/12 (91%)						Identities = 11/15 (73%), Positives = 12/15 (80%)						Identities = 10/10 (100%), Positives = 10/10 (100%)
	Query: 1342 MLLTFQGQLAGK 1353						Query: 2377 ENCSELPEVLQPGCR 2391						Query: 1232 QLLVQVTNTG 1241
	MLL FQGQLAGK						E CS+LPE LQ GCR						QLLVQVTNTG
	Sbjct: 128 MLLSFQGQLAGK 139						Sbjct: 196 EECSQLPESLQEGCR 210						Sbjct: 140 QLLVQVTNTG 149
	Score = 56 (29.8 bits)						Score = 38 (20.8 bits)
	Identities = 7/10 (70%), Positives = 9/10 (90%)						Identities = 5/11 (45%), Positives = 5/11 (45%)
	Query: 2328 QCPAELVALS 2337						Query: 2147 PTCAWPGNVGY 2157
	+CP ELVA+S						P C W V Y
	Sbjct: 230 ECPSELVAIS 239						Sbjct: 47 PSCSWTDHVNY 57
	HE962204		GH45-4		Phaedon cochleariae
	Total Score: 301
	Score = 100 (51.9 bits)						Score = 57 (30.4 bits)						Score = 54 (28.8 bits)
	Identities = 15/15 (100%), Positives = 15/15 (100%)						Identities = 8/9 (88%), Positives = 8/9 (88%)						Identities = 9/14 (64%), Positives = 10/14 (71%)
	Query: 1232 QLLVQVTNTGSDLGK 1246						Query: 2328 QCPAELVAL 2336						Query: 2377 ENCSELPEVLQPGC 2390
	QLLVQVTNTGSDLGK						QCP ELVAL						E C +LPE LQ GC
	Sbjct: 136 QLLVQVTNTGSDLGK 150						Sbjct: 225 QCPSELVAL 233						Sbjct: 191 EECNQLPEDLQEGC 204
	Score = 54 (28.8 bits)						Score = 36 (19.8 bits)
	Identities = 9/11 (81%), Positives = 9/11 (81%)						Identities = 5/7 (71%), Positives = 6/7 (85%)
	Query: 1343 LLTFQGQLAGK 1353						Query: 1698 FVEVQCP 1704
	LL F GQLAGK						F +VQCP
	Sbjct: 125 LLSFKGQLAGK 135						Sbjct: 221 FQQVQCP 227
